# Supplementary material for: Programmable sequential mutagenesis by inducible Cpf1 crRNA array inversion
Source: Nat Commun. 2018 May 15;9:1903. doi: 10.1038/s41467-018-04158-z (PMC5954137; doi:10.1038/s41467-018-04158-z)
Supplement: Supplementary file 3 — Supplementary Data 1 [file 41467_2018_4158_MOESM3_ESM.xlsx]

## Sheet: Sheet1
Sample	Chrom	Position	Ref	Cons	Reads1	Reads2	VarFreq	Strands1	Strands2	Qual1	Qual2	Pvalue	MapQual1	MapQual2	Reads1Plus	Reads1Minus	Reads2Plus	Reads2Minus	VarAllele
LCC_Uninf_1	chr11	79545431	G	*/-ATGATGCCAA	7707	56	0.0072	2	2	36	38	0.98	1	1	5527	2180	30	26	#NAME?
LCC_Uninf_2	no variants
LCC_D7_1	chr11	79545436	T	*/-GC	5400	310	0.05	2	2	37	37	0.98	1	1	5192	208	296	14	#NAME?
	chr11	79545441	A	*/-ACG	5864	255	0.0396	2	2	38	38	0.98	1	1	5615	249	238	17	#NAME?
	chr11	79545441	A	*/-AC	5864	189	0.0293	2	2	38	39	0.98	1	1	5615	249	179	10	#NAME?
	chr11	79545433	T	*/-GATGCCAAAC	6402	172	0.0252	2	2	36	37	0.98	1	1	6018	384	162	10	#NAME?
	chr11	79545437	G	*/-C	5222	141	0.025	2	1	37	35	0.98	1	1	5022	200	141	0	-C
	chr11	79545438	C	*/-CAAA	5272	123	0.0223	2	2	37	38	0.98	1	1	5082	190	101	22	#NAME?
	chr11	79545436	T	*/-G	5400	130	0.021	2	1	37	34	0.98	1	1	5192	208	130	0	#NAME?
	chr11	79545437	G	*/-CCAAA	5222	117	0.0208	2	2	37	37	0.98	1	1	5022	200	116	1	#NAME?
	chr11	79545441	A	*/-ACGAC	5864	126	0.0196	2	2	38	37	0.98	1	1	5615	249	123	3	#NAME?
	chr11	79545439	C	*/-A	5828	100	0.0162	2	1	38	38	0.98	1	1	5585	243	100	0	A
	chr11	79545436	T	*/-GCCA	5400	99	0.016	2	2	37	38	0.98	1	1	5192	208	84	15	#NAME?
	chr11	79545430	T	*/-GATGATGCCAAAC	6287	97	0.0148	2	2	37	38	0.98	1	1	5371	916	86	11	#NAME?
	chr11	79545433	T	*/-GATGC	6402	101	0.0148	2	2	36	38	0.98	1	1	6018	384	96	5	#NAME?
	chr11	79545434	G	*/-ATGCCAA	6432	102	0.0148	2	2	36	38	0.98	1	1	6126	306	89	13	#NAME?
	chr11	79545436	T	*/-GCCAA	5400	85	0.0137	2	2	37	39	0.98	1	1	5192	208	81	4	#NAME?
	chr11	79545434	G	*/-ATGC	6432	89	0.0129	2	2	36	38	0.98	1	1	6126	306	65	24	#NAME?
	chr11	79545434	G	*/-ATGCCAAACGAC	6432	82	0.0119	2	2	36	38	0.98	1	1	6126	306	64	18	#NAME?
	chr11	79545436	T	*/-GCCAAA	5400	71	0.0114	2	2	37	37	0.98	1	1	5192	208	59	12	#NAME?
	chr11	79545434	G	*/-ATGCCAAACGACA	6432	76	0.011	2	2	36	39	0.98	1	1	6126	306	74	2	#NAME?
	chr11	79545435	A	*/-TGCCAAACG	6153	66	0.0103	2	2	36	38	0.98	1	1	5909	244	46	20	#NAME?
	chr11	79545433	T	*/-GATGCCAAACGACAAA	6402	66	0.0097	2	2	36	39	0.98	1	1	6018	384	49	17	#NAME?
	chr11	79545433	T	*/-GATG	6402	46	0.0067	2	2	36	37	0.98	1	1	6018	384	32	14	#NAME?
	chr11	79545431	G	*/-ATGAT	6700	46	0.0065	2	2	36	37	0.98	1	1	5766	934	43	3	#NAME?
	chr11	79545435	A	*/-TGC	6153	40	0.0062	2	2	36	38	0.98	1	1	5909	244	34	6	#NAME?
	chr11	79545435	A	*/-TGCCAAAC	6153	39	0.0061	2	2	36	39	0.98	1	1	5909	244	31	8	#NAME?
	chr11	79545438	C	*/+CACCAAA	5272	30	0.0054	2	2	37	37	0.98	1	1	5082	190	27	3	#NAME?
	chr11	79545428	A	*/-ATGATGATGCCAAACG	7032	38	0.0051	2	2	37	38	0.98	1	1	5421	1611	31	7	#NAME?
	chr11	79545431	G	*/-ATGATGC	6700	35	0.0049	2	2	36	39	0.98	1	1	5766	934	28	7	#NAME?
	chr11	79545431	G	*/-ATGATGCC	6700	35	0.0049	2	2	36	38	0.98	1	1	5766	934	30	5	#NAME?
	chr11	79545430	T	*/-GATGATGC	6287	31	0.0047	2	2	37	39	0.98	1	1	5371	916	28	3	#NAME?
	chr11	79545428	A	*/-ATGATGATGC	7032	34	0.0046	2	2	37	39	0.98	1	1	5421	1611	30	4	#NAME?
	chr11	79545437	G	*/-CCAA	5222	26	0.0046	2	2	37	38	0.98	1	1	5022	200	23	3	#NAME?
	chr11	79545434	G	*/-ATGCCA	6432	31	0.0045	2	2	36	38	0.98	1	1	6126	306	24	7	#NAME?
	chr11	79545434	G	*/-ATGCCAAA	6432	28	0.004	2	2	36	39	0.98	1	1	6126	306	27	1	#NAME?
	chr11	79545440	A	*/-AACGAC	6152	23	0.0037	2	2	38	38	0.98	1	1	5895	257	14	9	#NAME?
	chr11	79545434	G	*/-ATGCC	6432	25	0.0036	2	1	36	36	0.98	1	1	6126	306	25	0	#NAME?
	chr11	79545438	C	*/-CAAACGACAA	5272	20	0.0036	2	2	37	37	0.98	1	1	5082	190	17	3	A
	chr11	79545436	T	*/-GCCAAACGAC	5400	22	0.0035	2	2	37	37	0.98	1	1	5192	208	21	1	#NAME?
	chr11	79545427	T	*/-AATGATGATGCCA	7576	24	0.0031	2	2	38	39	0.98	1	1	5550	2026	23	1	A
	chr11	79545428	A	*/-ATGATGATGCC	7032	22	0.003	2	2	37	39	0.98	1	1	5421	1611	20	2	#NAME?
	chr11	79545437	G	*/-CC	5222	17	0.003	2	2	37	38	0.98	1	1	5022	200	13	4	#NAME?
	chr11	79545435	A	*/-TGCCAAACGACAAAGG	6153	18	0.0028	2	2	36	38	0.98	1	1	5909	244	13	5	#NAME?
	chr11	79545430	T	*/-GATGATGCCAAACGACAAA	6287	17	0.0026	2	2	37	38	0.98	1	1	5371	916	16	1	#NAME?
	chr11	79545429	A	*/-TGATGATGCCAAACGACAAAG	6794	17	0.0025	2	2	36	38	0.98	1	1	5247	1547	16	1	#NAME?
	chr11	79545431	G	*/-ATGATGCCAAACGAC	6700	18	0.0025	2	1	36	39	0.98	1	1	5766	934	18	0	#NAME?
	chr11	79545436	T	*/-GCCAAAC	5400	15	0.0024	2	1	37	39	0.98	1	1	5192	208	15	0	#NAME?
	chr11	79545428	A	*/-ATGATGATG	7032	17	0.0023	2	2	37	39	0.98	1	1	5421	1611	14	3	#NAME?
	chr11	79545442	A	*/-CGAC	6069	14	0.0023	2	2	38	38	0.98	1	1	5802	267	10	4	#NAME?
	chr11	79545421	T	*/-AAGCATAATGATGATGCCAAACGACA	7678	16	0.0021	2	2	38	38	0.98	1	1	4944	2734	15	1	#NAME?
	chr11	79545437	G	*/-CCAAACGACAA	5222	12	0.0021	2	2	37	38	0.98	1	1	5022	200	11	1	-C
	chr11	79545437	G	*/-CCAAACGACAAAGGGT	5222	12	0.0021	2	2	37	39	0.98	1	1	5022	200	9	3	-C
	chr11	79545435	A	*/-TGCCAAACGACAAAGGG	6153	13	0.002	2	2	36	39	0.98	1	1	5909	244	10	3	#NAME?
	chr11	79545432	A	*/-TGATGCCAAAC	6609	13	0.0019	2	2	36	38	0.98	1	1	5808	801	12	1	C
	chr11	79545433	T	*/-GATGCCAAACGAC	6402	13	0.0019	2	2	36	37	0.98	1	1	6018	384	11	2	#NAME?
	chr11	79545435	A	*/-TGCCAAACGACAAAGGGT	6153	12	0.0019	2	2	36	38	0.98	1	1	5909	244	8	4	#NAME?
	chr11	79545427	T	*/-AATGATGATGCCAAACGACA	7576	14	0.0018	2	1	38	39	0.98	1	1	5550	2026	14	0	#NAME?
	chr11	79545433	T	*/-GATGCCAAACGACA	6402	12	0.0018	2	2	36	38	0.98	1	1	6018	384	7	5	#NAME?
	chr11	79545434	G	*/+A	6432	12	0.0017	2	2	36	39	0.98	1	1	6126	306	11	1	#NAME?
	chr11	79545429	A	*/-TGATGATGCCAAACGACAAAGG	6794	11	0.0016	2	1	36	36	0.98	1	1	5247	1547	11	0	#NAME?
	chr11	79545433	T	*/-GATGCCA	6402	11	0.0016	2	1	36	39	0.98	1	1	6018	384	11	0	#NAME?
	chr11	79545421	T	*/-AAGCATAATGATGATGCCA	7678	9	0.0012	2	1	38	39	0.98	1	1	4944	2734	9	0	#NAME?
	chr11	79545427	T	*/-AATGATGATGCCAA	7576	9	0.0012	2	2	38	34	0.98	1	1	5550	2026	7	2	A
	chr11	79545429	A	*/-TGATGATGCCAAACGACAAAGGGTTAC	6794	7	0.001	2	1	36	38	0.98	1	1	5247	1547	7	0	#NAME?
	chr11	79545434	G	*/-ATGCCAAACGACAA	6432	7	0.001	2	2	36	39	0.98	1	1	6126	306	5	2	#NAME?
LCC_D7_2	chr11	79545420	G	*/-TAAGCATAATGATGATGC	7559	14	0.0018	2	2	38	37	0.98	1	1	5143	2416	12	2	#NAME?
	chr11	79545421	T	*/-AAGCATAATGATGATGCCAAACGACAAA	7555	8	0.0011	2	2	38	38	0.98	1	1	5120	2435	5	3	#NAME?
	chr11	79545424	G	*/-CATAATGATGATGCCAAACGA	7731	9	0.0012	2	2	38	38	0.98	1	1	5252	2479	8	1	#NAME?
	chr11	79545426	A	*/-TAATGATGATGCCAAACGAC	7668	12	0.0016	2	1	38	39	0.98	1	1	5280	2388	12	0	#NAME?
	chr11	79545427	T	*/-AATGATGATGCCAAACG	7528	10	0.0013	2	2	38	36	0.98	1	1	5243	2285	8	2	A
	chr11	79545427	T	*/-AATGATGATGCCAAACGAC	7528	47	0.0062	2	2	38	38	0.98	1	1	5243	2285	43	4	#NAME?
	chr11	79545427	T	*/-AATGATGATGCCAAACGACAAAG	7528	9	0.0012	2	1	38	38	0.98	1	1	5243	2285	9	0	#NAME?
	chr11	79545428	A	*/-ATGATGATGCCAAACG	7202	31	0.0042	2	2	37	38	0.98	1	1	5175	2027	23	8	#NAME?
	chr11	79545429	A	*/-TGATGATGCCAAACGACAAAGGGTTAC	6637	7	0.001	2	2	37	38	0.98	1	1	4595	2042	6	1	#NAME?
	chr11	79545429	A	*/-TGATGATGC	6637	20	0.003	2	2	37	37	0.98	1	1	4595	2042	19	1	#NAME?
	chr11	79545430	T	*/-GATGATGCCAAA	7098	7	0.001	2	2	37	38	0.98	1	1	5209	1889	6	1	A
	chr11	79545430	T	*/-GATGATGCCAAAC	7098	16	0.0022	2	2	37	38	0.98	1	1	5209	1889	13	3	#NAME?
	chr11	79545430	T	*/-GATGATGCCAAACGACAAA	7098	23	0.0032	2	1	37	38	0.98	1	1	5209	1889	23	0	#NAME?
	chr11	79545430	T	*/-GATGATGCCAAACGACAAAG	7098	10	0.0014	2	2	37	39	0.98	1	1	5209	1889	9	1	#NAME?
	chr11	79545431	G	*/-ATGATGCCAA	6886	40	0.0055	2	2	36	38	0.98	1	1	5180	1706	25	15	#NAME?
	chr11	79545431	G	*/-ATGATGCCAAA	6886	39	0.0054	2	2	36	38	0.98	1	1	5180	1706	24	15	#NAME?
	chr11	79545431	G	*/-ATGATGCCAAACGA	6886	22	0.003	2	2	36	36	0.98	1	1	5180	1706	16	6	#NAME?
	chr11	79545431	G	*/-ATGATGCCAAACGAC	6886	14	0.0019	2	2	36	36	0.98	1	1	5180	1706	13	1	#NAME?
	chr11	79545431	G	*/-ATGATGCCAAACGACAAA	6886	10	0.0014	2	2	36	38	0.98	1	1	5180	1706	3	7	#NAME?
	chr11	79545432	A	*/-TGATGCCAAACG	6840	12	0.0017	2	2	36	39	0.98	1	1	5338	1502	10	2	C
	chr11	79545432	A	*/-TGATG	6840	32	0.0045	2	2	36	36	0.98	1	1	5338	1502	27	5	#NAME?
	chr11	79545433	T	*/-GATGCCAAAC	6289	100	0.015	2	2	37	38	0.98	1	1	5387	902	56	44	#NAME?
	chr11	79545433	T	*/-GATGCCAAACG	6289	32	0.0048	2	2	37	36	0.98	1	1	5387	902	21	11	#NAME?
	chr11	79545433	T	*/-GATGCCAAACGACA	6289	10	0.0015	2	2	37	34	0.98	1	1	5387	902	8	2	#NAME?
	chr11	79545433	T	*/-GATGCCAAACGACAAA	6289	37	0.0056	2	2	37	38	0.98	1	1	5387	902	22	15	#NAME?
	chr11	79545433	T	*/-GATGCCAAACGACAAAGG	6289	32	0.0048	2	2	37	38	0.98	1	1	5387	902	20	12	#NAME?
	chr11	79545433	T	*/-GATGCC	6289	29	0.0044	2	2	37	37	0.98	1	1	5387	902	22	7	#NAME?
	chr11	79545433	T	*/-GATGCCA	6289	36	0.0054	2	2	37	37	0.98	1	1	5387	902	34	2	#NAME?
	chr11	79545433	T	*/-GATGCCAA	6289	68	0.0102	2	2	37	37	0.98	1	1	5387	902	43	25	#NAME?
	chr11	79545434	G	*/-ATGCCAAACGAC	6138	65	0.0092	2	2	36	39	0.98	1	1	5423	715	53	12	#NAME?
	chr11	79545434	G	*/-ATGCCAAACGACA	6138	25	0.0036	2	2	36	38	0.98	1	1	5423	715	19	6	#NAME?
	chr11	79545434	G	*/-ATGCCAAACGACAAA	6138	22	0.0031	2	2	36	36	0.98	1	1	5423	715	20	2	#NAME?
	chr11	79545434	G	*/-AT	6138	46	0.0065	2	2	36	35	0.98	1	1	5423	715	36	10	#NAME?
	chr11	79545434	G	*/-ATGCCAAACGACAAAGGGTTACTGCC	6138	8	0.0011	2	1	36	36	0.98	1	1	5423	715	8	0	#NAME?
	chr11	79545434	G	*/-ATGC	6138	166	0.0236	2	2	36	39	0.98	1	1	5423	715	106	60	#NAME?
	chr11	79545434	G	*/-ATGCC	6138	116	0.0165	2	2	36	38	0.98	1	1	5423	715	94	22	#NAME?
	chr11	79545434	G	*/-ATGCCA	6138	164	0.0233	2	2	36	37	0.98	1	1	5423	715	137	27	#NAME?
	chr11	79545434	G	*/-ATGCCAA	6138	84	0.0119	2	2	36	38	0.98	1	1	5423	715	78	6	#NAME?
	chr11	79545434	G	*/-ATGCCAAA	6138	74	0.0105	2	2	36	39	0.98	1	1	5423	715	56	18	#NAME?
	chr11	79545434	G	*/-ATGCCAAAC	6138	36	0.0051	2	2	36	38	0.98	1	1	5423	715	23	13	#NAME?
	chr11	79545435	A	*/-TGC	5630	102	0.0167	2	2	36	38	0.98	1	1	4979	651	76	26	#NAME?
	chr11	79545435	A	*/-TGCCAAAC	5630	56	0.0092	2	2	36	38	0.98	1	1	4979	651	34	22	#NAME?
	chr11	79545435	A	*/-TGCCAAACG	5630	9	0.0015	2	1	36	36	0.98	1	1	4979	651	9	0	#NAME?
	chr11	79545436	T	*/-GCCAAACGAC	5525	43	0.0071	2	2	37	38	0.98	1	1	4977	548	25	18	#NAME?
	chr11	79545436	T	*/-GCCAAACGACAAA	5525	32	0.0053	2	2	37	38	0.98	1	1	4977	548	17	15	#NAME?
	chr11	79545436	T	*/-GCCAAACGACAAAG	5525	21	0.0035	2	2	37	37	0.98	1	1	4977	548	19	2	#NAME?
	chr11	79545436	T	*/-GC	5525	128	0.0212	2	2	37	37	0.98	1	1	4977	548	96	32	#NAME?
	chr11	79545436	T	*/-GCCA	5525	88	0.0146	2	2	37	39	0.98	1	1	4977	548	62	26	#NAME?
	chr11	79545436	T	*/-GCCAAA	5525	14	0.0023	2	2	37	38	0.98	1	1	4977	548	11	3	#NAME?
	chr11	79545436	T	*/-GCCAAAC	5525	48	0.008	2	2	37	37	0.98	1	1	4977	548	36	12	#NAME?
	chr11	79545436	T	*/-GCCAAACG	5525	50	0.0083	2	2	37	37	0.98	1	1	4977	548	36	14	#NAME?
	chr11	79545436	T	*/+G	5525	54	0.0089	2	1	37	34	0.98	1	1	4977	548	54	0	#NAME?
	chr11	79545437	G	*/-C	5103	328	0.0574	2	2	36	34	0.98	1	1	4612	491	326	2	-C
	chr11	79545437	G	*/-CC	5103	25	0.0044	2	2	36	35	0.98	1	1	4612	491	12	13	-C
	chr11	79545437	G	*/-CCA	5103	10	0.0018	2	1	36	26	0.98	1	1	4612	491	10	0	-C
	chr11	79545437	G	*/-CCAA	5103	21	0.0037	2	2	36	38	0.98	1	1	4612	491	13	8	#NAME?
	chr11	79545437	G	*/-CCAAA	5103	111	0.0194	2	2	36	37	0.98	1	1	4612	491	91	20	#NAME?
	chr11	79545437	G	*/-CCAAACGAC	5103	69	0.0121	2	2	36	37	0.98	1	1	4612	491	47	22	#NAME?
	chr11	79545437	G	*/+A	5103	12	0.0021	2	1	36	31	0.98	1	1	4612	491	12	0	#NAME?
	chr11	79545438	C	*/-CAAACGACAA	4806	59	0.0113	2	2	37	38	0.98	1	1	4382	424	43	16	A
	chr11	79545438	C	*/-CAAACGACAAAG	4806	42	0.0081	2	2	37	38	0.98	1	1	4382	424	30	12	A
	chr11	79545438	C	*/-CAAA	4806	131	0.0252	2	2	37	39	0.98	1	1	4382	424	102	29	#NAME?
	chr11	79545439	C	*/-AAACG	5614	132	0.0229	2	2	37	38	0.98	1	1	5090	524	109	23	#NAME?
	chr11	79545440	A	*/-AACGAC	5743	38	0.0065	2	2	37	39	0.98	1	1	5190	553	29	9	#NAME?
	chr11	79545441	A	*/-ACGAC	6067	25	0.0041	2	2	38	38	0.98	1	1	5464	603	18	7	#NAME?
	chr11	79545442	A	*/+C	6086	175	0.0279	2	2	38	38	0.98	1	1	5448	638	164	11	+C
	chr11	79545443	C	*/-G	6625	9	0.0014	2	2	38	39	0.98	1	1	5893	732	7	2	#NAME?
	chr11	79545446	C	*/+A	7025	33	0.0047	2	2	38	38	0.98	1	1	6139	886	21	12	#NAME?
LCC_D7_3	chr11	79545409	A	*/-GTCCGTTTTTGTAAGCATAATGATGATGCCAAACGACAAAGG	7664	12	0.0016	2	2	38	38	0.98	1	1	6578	1086	9	3	#NAME?
	chr11	79545419	T	*/-GTAAGCATAATGATGATGCCAAACGACAAAGGGTTACTGCCATCCTTGATAAGCTA	7692	15	0.0019	2	2	38	39	0.98	1	1	6633	1059	14	1	#NAME?
	chr11	79545420	G	*/-TAAGCATAATGATGATGCCAAACGACAAAGGGT	7458	21	0.0028	2	1	38	37	0.98	1	1	6410	1048	21	0	#NAME?
	chr11	79545420	G	*/-TAAGCATAATGATGATGCCAAACGACAAAGGGTTACTGCCATCCTTGA	7458	8	0.0011	2	2	38	36	0.98	1	1	6410	1048	4	4	#NAME?
	chr11	79545423	A	*/-GCATAATGATGATGCCAAACGACAAAGGGTTACTGCCATC	7616	26	0.0034	2	2	38	38	0.98	1	1	6457	1159	17	9	#NAME?
	chr11	79545424	G	*/-CATAATGATGATGCCAAA	7354	24	0.0033	2	1	38	38	0.98	1	1	6180	1174	24	0	#NAME?
	chr11	79545425	C	*/-ATAATGATGATGCCAAACGACA	7576	33	0.0043	2	2	37	38	0.98	1	1	6410	1166	31	2	#NAME?
	chr11	79545427	T	*/-AATGATGATGC	6985	47	0.0065	2	2	38	40	0.98	1	1	5899	1086	35	12	#NAME?
	chr11	79545427	T	*/-AATGATGATGCC	6985	26	0.0036	2	2	38	38	0.98	1	1	5899	1086	22	4	#NAME?
	chr11	79545427	T	*/-AATGATGATGCCA	6985	24	0.0033	2	2	38	38	0.98	1	1	5899	1086	17	7	#NAME?
	chr11	79545427	T	*/-AATGATGATGCCAAA	6985	16	0.0022	2	2	38	37	0.98	1	1	5899	1086	15	1	#NAME?
	chr11	79545427	T	*/-AATGATGATGCCAAACGAC	6985	35	0.0048	2	2	38	40	0.98	1	1	5899	1086	27	8	#NAME?
	chr11	79545427	T	*/-AATGATGATGCCAAACGACA	6985	85	0.0117	2	2	38	37	0.98	1	1	5899	1086	81	4	#NAME?
	chr11	79545427	T	*/-AATGATGATGCCAAACGACAA	6985	38	0.0052	2	2	38	38	0.98	1	1	5899	1086	36	2	#NAME?
	chr11	79545428	A	*/-ATGATGATGCCAAACG	6635	23	0.0032	2	2	38	37	0.98	1	1	5517	1118	21	2	#NAME?
	chr11	79545428	A	*/-ATGATGATGCCAAACGACAAAGGGT	6635	33	0.0046	2	2	38	39	0.98	1	1	5517	1118	29	4	#NAME?
	chr11	79545428	A	*/-ATGATGATG	6635	44	0.0061	2	2	38	38	0.98	1	1	5517	1118	37	7	#NAME?
	chr11	79545429	A	*/-TGATGATGCCAAACGAC	6791	11	0.0016	2	1	38	39	0.98	1	1	5668	1123	11	0	#NAME?
	chr11	79545429	A	*/-TGATGATGC	6791	35	0.0051	2	2	38	38	0.98	1	1	5668	1123	31	4	#NAME?
	chr11	79545430	T	*/-GATGATGCCAA	6533	30	0.0044	2	2	38	37	0.98	1	1	5474	1059	26	4	#NAME?
	chr11	79545430	T	*/-GATGATGCCAAAC	6533	86	0.0127	2	2	38	38	0.98	1	1	5474	1059	63	23	#NAME?
	chr11	79545430	T	*/-GATGATGCCAAACGAC	6533	20	0.003	2	2	38	41	0.98	1	1	5474	1059	19	1	#NAME?
	chr11	79545430	T	*/-GATGATGCCAAACGACAAA	6533	46	0.0068	2	2	38	39	0.98	1	1	5474	1059	32	14	#NAME?
	chr11	79545430	T	*/-GATGATGCCAAACGACAAAG	6533	32	0.0047	2	2	38	38	0.98	1	1	5474	1059	27	5	#NAME?
	chr11	79545430	T	*/-GATGATGCCAAACGACAAAGGGTTACTGCCATCCTTGATAA	6533	20	0.003	2	2	38	40	0.98	1	1	5474	1059	18	2	#NAME?
	chr11	79545431	G	*/-ATGATGCCAAACGA	6133	27	0.0041	2	1	38	38	0.98	1	1	5116	1017	27	0	A
	chr11	79545431	G	*/-ATGATGCCAAACGAC	6133	28	0.0043	2	2	38	38	0.98	1	1	5116	1017	26	2	#NAME?
	chr11	79545431	G	*/-ATGATGCCAAACGACA	6133	63	0.0096	2	2	38	37	0.98	1	1	5116	1017	56	7	#NAME?
	chr11	79545431	G	*/-ATGATGCCAAACGACAA	6133	100	0.0153	2	2	38	38	0.98	1	1	5116	1017	81	19	#NAME?
	chr11	79545431	G	*/-ATGATGCC	6133	67	0.0102	2	2	38	38	0.98	1	1	5116	1017	66	1	#NAME?
	chr11	79545431	G	*/-ATGATGCCA	6133	40	0.0061	2	2	38	38	0.98	1	1	5116	1017	36	4	#NAME?
	chr11	79545432	A	*/-TGATGCCAAACGACAAAG	6417	32	0.0048	2	2	38	38	0.98	1	1	5346	1071	27	5	#NAME?
	chr11	79545432	A	*/-TGATGCCAAACGACAAAGGG	6417	35	0.0053	2	2	38	38	0.98	1	1	5346	1071	33	2	#NAME?
	chr11	79545432	A	*/-TGATGCCAAACGACAAAGGGTTAC	6417	65	0.0098	2	2	38	37	0.98	1	1	5346	1071	57	8	#NAME?
	chr11	79545432	A	*/-TGATGC	6417	26	0.0039	2	1	38	38	0.98	1	1	5346	1071	26	0	#NAME?
	chr11	79545433	T	*/-GATGCCAAAC	5596	168	0.0272	2	2	38	37	0.98	1	1	4605	991	161	7	#NAME?
	chr11	79545433	T	*/-GATGCCAAACG	5596	41	0.0066	2	2	38	37	0.98	1	1	4605	991	33	8	#NAME?
	chr11	79545433	T	*/-GATGCCAAACGA	5596	32	0.0052	2	2	38	38	0.98	1	1	4605	991	27	5	#NAME?
	chr11	79545433	T	*/-GATGCCAAACGACAAA	5596	45	0.0073	2	2	38	40	0.98	1	1	4605	991	40	5	#NAME?
	chr11	79545433	T	*/-GATGCCAAACGACAAAG	5596	18	0.0029	2	2	38	38	0.98	1	1	4605	991	17	1	#NAME?
	chr11	79545433	T	*/-GATGCCAAACGACAAAGG	5596	29	0.0047	2	2	38	38	0.98	1	1	4605	991	28	1	#NAME?
	chr11	79545433	T	*/-GATGC	5596	137	0.0222	2	2	38	38	0.98	1	1	4605	991	116	21	#NAME?
	chr11	79545433	T	*/-GATGCCA	5596	43	0.007	2	2	38	38	0.98	1	1	4605	991	41	2	#NAME?
	chr11	79545433	T	*/-GATGCCAAA	5596	53	0.0086	2	2	38	38	0.98	1	1	4605	991	50	3	#NAME?
	chr11	79545434	G	*/-ATGCCAAACGA	4628	72	0.0124	2	2	38	39	0.98	1	1	3778	850	63	9	#NAME?
	chr11	79545434	G	*/-ATGCCAAACGAC	4628	235	0.0405	2	2	38	38	0.98	1	1	3778	850	207	28	#NAME?
	chr11	79545434	G	*/-ATGCCAAACGACA	4628	171	0.0295	2	2	38	38	0.98	1	1	3778	850	123	48	#NAME?
	chr11	79545434	G	*/-ATGCCAAACGACAA	4628	54	0.0093	2	2	38	37	0.98	1	1	3778	850	53	1	#NAME?
	chr11	79545434	G	*/-ATGCCAAACGACAAAGGGTT	4628	36	0.0062	2	2	38	38	0.98	1	1	3778	850	33	3	#NAME?
	chr11	79545434	G	*/-ATGCCAAACGACAAAGGGTTACTGC	4628	39	0.0067	2	2	38	36	0.98	1	1	3778	850	28	11	#NAME?
	chr11	79545434	G	*/-ATGCCAAACGACAAAGGGTTACTGCC	4628	34	0.0059	2	1	38	38	0.98	1	1	3778	850	34	0	#NAME?
	chr11	79545434	G	*/-ATGCC	4628	122	0.021	2	2	38	39	0.98	1	1	3778	850	93	29	#NAME?
	chr11	79545434	G	*/-ATGCCA	4628	156	0.0269	2	2	38	38	0.98	1	1	3778	850	136	20	#NAME?
	chr11	79545434	G	*/-ATGCCAA	4628	99	0.0171	2	2	38	39	0.98	1	1	3778	850	88	11	#NAME?
	chr11	79545434	G	*/-ATGCCAAA	4628	28	0.0048	2	2	38	36	0.98	1	1	3778	850	26	2	#NAME?
	chr11	79545434	G	*/-ATGCCAAAC	4628	70	0.0121	2	2	38	37	0.98	1	1	3778	850	67	3	#NAME?
	chr11	79545434	G	*/+T	4628	45	0.0078	2	2	38	38	0.98	1	1	3778	850	42	3	#NAME?
	chr11	79545435	A	*/-TGCCAAACGACAAAGGGT	4235	12	0.0026	2	1	38	40	0.98	1	1	3497	738	12	0	#NAME?
	chr11	79545435	A	*/-TG	4235	122	0.0262	2	2	38	38	0.98	1	1	3497	738	94	28	#NAME?
	chr11	79545435	A	*/-TGC	4235	173	0.0371	2	2	38	39	0.98	1	1	3497	738	144	29	#NAME?
	chr11	79545435	A	*/-TGCCAAAC	4235	56	0.012	2	2	38	38	0.98	1	1	3497	738	49	7	#NAME?
	chr11	79545435	A	*/-TGCCAAACG	4235	45	0.0097	2	2	38	38	0.98	1	1	3497	738	42	3	#NAME?
	chr11	79545436	T	*/-GCCAAACGACAAA	3582	42	0.0099	2	2	38	39	0.98	1	1	3081	501	31	11	#NAME?
	chr11	79545436	T	*/-GC	3582	404	0.0957	2	2	38	38	0.98	1	1	3081	501	292	112	#NAME?
	chr11	79545436	T	*/-GCCA	3582	20	0.0047	2	1	38	38	0.98	1	1	3081	501	20	0	#NAME?
	chr11	79545436	T	*/-GCCAA	3582	17	0.004	2	2	38	39	0.98	1	1	3081	501	14	3	#NAME?
	chr11	79545436	T	*/-GCCAAAC	3582	133	0.0315	2	2	38	38	0.98	1	1	3081	501	98	35	#NAME?
	chr11	79545436	T	*/-GCCAAACGA	3582	16	0.0038	2	2	38	39	0.98	1	1	3081	501	15	1	#NAME?
	chr11	79545437	G	*/-C	3230	227	0.061	2	2	38	38	0.98	1	1	2800	430	177	50	-C
	chr11	79545437	G	*/-CCAAACGACA	3230	22	0.0059	2	2	38	37	0.98	1	1	2800	430	20	2	-C
	chr11	79545437	G	*/-CCAAACGACAA	3230	16	0.0043	2	2	38	35	0.98	1	1	2800	430	15	1	-C
	chr11	79545437	G	*/-CC	3230	21	0.0056	2	2	38	34	0.98	1	1	2800	430	14	7	#NAME?
	chr11	79545437	G	*/-CCAAA	3230	110	0.0296	2	2	38	37	0.98	1	1	2800	430	93	17	#NAME?
	chr11	79545437	G	*/-CCAAACGAC	3230	11	0.003	2	2	38	37	0.98	1	1	2800	430	10	1	#NAME?
	chr11	79545437	G	*/+A	3230	18	0.0048	2	1	38	34	0.98	1	1	2800	430	18	0	#NAME?
	chr11	79545438	C	*/-CAA	3126	141	0.0405	2	2	38	38	0.98	1	1	2719	407	117	24	#NAME?
	chr11	79545438	C	*/-CAAA	3126	97	0.0279	2	2	38	39	0.98	1	1	2719	407	85	12	#NAME?
	chr11	79545439	C	*/-AAACGACAAA	4126	20	0.0046	2	2	38	38	0.98	1	1	3520	606	13	7	#NAME?
	chr11	79545439	C	*/-AAA	4126	151	0.035	2	2	38	37	0.98	1	1	3520	606	127	24	#NAME?
	chr11	79545440	A	*/-AACGACAAAG	4034	63	0.0144	2	2	39	39	0.98	1	1	3430	604	48	15	#NAME?
	chr11	79545440	A	*/-AAC	4034	52	0.0119	2	2	39	40	0.98	1	1	3430	604	48	4	#NAME?
	chr11	79545440	A	*/-AACGAC	4034	46	0.0105	2	2	39	38	0.98	1	1	3430	604	44	2	#NAME?
	chr11	79545441	A	*/-ACG	4479	14	0.0031	2	1	39	37	0.98	1	1	3821	658	14	0	C
	chr11	79545442	A	*/-C	4674	18	0.0038	2	2	39	37	0.98	1	1	3987	687	13	5	C
	chr11	79545442	A	*/-CG	4674	21	0.0044	2	1	39	35	0.98	1	1	3987	687	21	0	#NAME?
	chr11	79545444	G	*/-A	5687	46	0.0079	2	2	39	40	0.98	1	1	4876	811	39	7	A
LCC_D17_1	chr11	79545434	G	*/-ATGCC	5431	1397	0.2046	2	2	36	38	0.98	1	1	4365	1066	1175	222	#NAME?
	chr11	79545431	G	*/-ATGATGCCAA	4882	410	0.0637	2	2	37	37	0.98	1	1	3601	1281	358	52	#NAME?
	chr11	79545437	G	*/-CC	4974	262	0.0499	2	2	37	36	0.98	1	1	4172	802	33	229	#NAME?
	chr11	79545435	A	*/-TGCCAAACGACAAAGG	5176	183	0.034	2	2	37	38	0.98	1	1	4173	1003	121	62	#NAME?
	chr11	79545427	T	*/-AATGATGATGCCAAACGAC	7319	232	0.0303	2	2	37	38	0.98	1	1	5112	2207	220	12	#NAME?
	chr11	79545431	G	*/-ATGATGCCAAACGAC	4882	155	0.0241	2	2	37	37	0.98	1	1	3601	1281	137	18	#NAME?
	chr11	79545423	A	*/-GCATAATGATGATGCCAAACGACAAAGGG	7711	111	0.0142	2	1	37	38	0.98	1	1	4913	2798	111	0	#NAME?
	chr11	79545427	T	*/-AATGATGATGCCAAACGACAA	7319	107	0.014	2	2	37	38	0.98	1	1	5112	2207	88	19	#NAME?
	chr11	79545432	A	*/-TGATGCCAAACG	6399	41	0.0064	2	2	37	40	0.98	1	1	4818	1581	38	3	#NAME?
	chr11	79545444	G	*/+C	7025	9	0.0013	2	2	38	39	0.98	1	1	5728	1297	4	5	+C
LCC_D17_2	chr11	79545427	T	*/-AATGATGATGCCAAACG	7696	106	0.0136	2	2	38	39	0.98	1	1	5425	2271	92	14	#NAME?
	chr11	79545428	A	*/-ATGATGATGCCAAACG	7149	362	0.0481	2	2	37	38	0.98	1	1	5258	1891	223	139	#NAME?
	chr11	79545430	T	*/-GATGATGCCAAAC	6405	262	0.0393	2	2	37	38	0.98	1	1	5035	1370	244	18	#NAME?
	chr11	79545432	A	*/-TGATGCCAAACGACAAAGGGT	6561	281	0.041	2	2	36	38	0.98	1	1	5243	1318	255	26	#NAME?
	chr11	79545434	G	*/-ATGCCAA	5720	97	0.015	2	2	36	38	0.98	1	1	4392	1328	75	22	#NAME?
	chr11	79545434	G	*/-ATGCCAAA	5720	604	0.0935	2	2	36	39	0.98	1	1	4392	1328	419	185	#NAME?
	chr11	79545437	G	*/-C	328	2	0.0042	2	1	36	15	0.98	1	1	87	241	2	0	C
	chr11	79545437	G	*/+AA	328	4	0.0084	2	1	36	33	0.98	1	1	87	241	4	0	#NAME?
	chr11	79545437	G	*/+AC	328	6	0.0125	2	1	36	34	0.98	1	1	87	241	6	0	#NAME?
	chr11	79545437	G	*/+AT	328	5	0.0104	2	1	36	36	0.98	1	1	87	241	5	0	#NAME?
	chr11	79545437	G	*/+CT	328	3	0.0063	2	1	36	34	0.98	1	1	87	241	3	0	#NAME?
	chr11	79545437	G	*/+TT	328	2	0.0042	2	1	36	15	0.98	1	1	87	241	2	0	#NAME?
	chr11	79545438	C	*/-CAAA	6056	10	0.0016	2	2	38	35	0.98	1	1	4568	1488	9	1	#NAME?
	chr11	79545439	C	*/-AAACG	5803	266	0.0438	2	2	39	37	0.98	1	1	4512	1291	56	210	#NAME?
LCC_D17_3	chr11	79545421	T	*/-AAGCATAATGATGATGCCAAACGACA	7703	13	0.0017	2	2	39	38	0.98	1	1	6083	1620	12	1	#NAME?
	chr11	79545424	G	*/-CATAATGATGATGC	7387	13	0.0017	2	2	38	42	0.98	1	1	5770	1617	12	1	#NAME?
	chr11	79545424	G	*/-CATAATGATGATGCCAAACGA	7387	12	0.0016	2	2	38	35	0.98	1	1	5770	1617	10	2	#NAME?
	chr11	79545425	C	*/-ATAATGATGATGCCAA	7448	16	0.0021	2	2	38	37	0.98	1	1	5974	1474	11	5	#NAME?
	chr11	79545425	C	*/-ATAATGATGATGCCAAACG	7448	16	0.0021	2	2	38	39	0.98	1	1	5974	1474	5	11	#NAME?
	chr11	79545426	A	*/-TAATGATGATGCCAAACGACAAAGGGT	7286	17	0.0023	2	2	38	40	0.98	1	1	5768	1518	14	3	#NAME?
	chr11	79545427	T	*/-AATGATGATGCC	6868	12	0.0017	2	2	38	42	0.98	1	1	5457	1411	8	4	#NAME?
	chr11	79545427	T	*/-AATGATGATGCCA	6868	48	0.0068	2	2	38	39	0.98	1	1	5457	1411	23	25	#NAME?
	chr11	79545427	T	*/-AATGATGATGCCAAACGAC	6868	48	0.0068	2	2	38	38	0.98	1	1	5457	1411	23	25	#NAME?
	chr11	79545427	T	*/-AATGATGATGCCAAACGACA	6868	43	0.0061	2	2	38	38	0.98	1	1	5457	1411	34	9	#NAME?
	chr11	79545427	T	*/-AATGATGATGCCAAACGACAA	6868	10	0.0014	2	2	38	38	0.98	1	1	5457	1411	7	3	#NAME?
	chr11	79545428	A	*/-ATGATGATGCCAAACG	6218	34	0.0051	2	2	38	39	0.98	1	1	4885	1333	24	10	#NAME?
	chr11	79545428	A	*/-ATGATGATGCCAAACGAC	6218	7	0.001	2	2	38	34	0.98	1	1	4885	1333	6	1	#NAME?
	chr11	79545428	A	*/-ATGATGATG	6218	12	0.0018	2	2	38	42	0.98	1	1	4885	1333	9	3	#NAME?
	chr11	79545429	A	*/-TGATGATGCC	6820	11	0.0016	2	2	37	38	0.98	1	1	5492	1328	10	1	#NAME?
	chr11	79545429	A	*/-TGATGATGCCAAACGACAAAGGGTTAC	6820	18	0.0026	2	2	37	39	0.98	1	1	5492	1328	13	5	#NAME?
	chr11	79545429	A	*/-TGATGATGCCAAACGACAAAGGGTTACTGCCATCCT	6820	8	0.0012	2	2	37	39	0.98	1	1	5492	1328	7	1	#NAME?
	chr11	79545429	A	*/-TGATGATGC	6820	7	0.001	2	2	37	39	0.98	1	1	5492	1328	6	1	#NAME?
	chr11	79545430	T	*/-GATGATGCCAA	6578	7	0.001	2	2	38	44	0.98	1	1	5342	1236	6	1	#NAME?
	chr11	79545430	T	*/-GATGATGCCAAA	6578	15	0.0022	2	2	38	39	0.98	1	1	5342	1236	7	8	#NAME?
	chr11	79545430	T	*/-GATGATGCCAAAC	6578	100	0.0147	2	2	38	39	0.98	1	1	5342	1236	57	43	#NAME?
	chr11	79545430	T	*/-GATGATGCCAAACGACAAA	6578	51	0.0075	2	2	38	38	0.98	1	1	5342	1236	30	21	#NAME?
	chr11	79545430	T	*/-GATGATGCCAAACGACAAAG	6578	12	0.0018	2	2	38	39	0.98	1	1	5342	1236	10	2	#NAME?
	chr11	79545431	G	*/-ATGATGCCAA	6424	12	0.0018	2	2	37	38	0.98	1	1	5214	1210	8	4	A
	chr11	79545431	G	*/-ATGATGCCAAACGAC	6424	38	0.0057	2	2	37	38	0.98	1	1	5214	1210	32	6	#NAME?
	chr11	79545431	G	*/-ATGATGCCAAACGACA	6424	21	0.0032	2	2	37	41	0.98	1	1	5214	1210	19	2	#NAME?
	chr11	79545431	G	*/-ATGATGCCAAACGACAA	6424	15	0.0023	2	2	37	38	0.98	1	1	5214	1210	13	2	#NAME?
	chr11	79545431	G	*/-ATGATGCC	6424	19	0.0029	2	2	37	39	0.98	1	1	5214	1210	17	2	#NAME?
	chr11	79545431	G	*/-ATGATGCCA	6424	8	0.0012	2	2	37	39	0.98	1	1	5214	1210	6	2	#NAME?
	chr11	79545432	A	*/-TGATGCCAAAC	6827	12	0.0017	2	2	37	34	0.98	1	1	5511	1316	11	1	#NAME?
	chr11	79545432	A	*/-TGATGCCAAACG	6827	20	0.0029	2	2	37	37	0.98	1	1	5511	1316	13	7	#NAME?
	chr11	79545432	A	*/-TGATGCCAAACGACAAAGGGTTAC	6827	11	0.0016	2	2	37	37	0.98	1	1	5511	1316	9	2	#NAME?
	chr11	79545432	A	*/-TGATGCCAAACGACAAAGGGTTACTGCCATCCT	6827	9	0.0013	2	2	37	43	0.98	1	1	5511	1316	6	3	#NAME?
	chr11	79545432	A	*/-TGATGC	6827	14	0.002	2	1	37	36	0.98	1	1	5511	1316	14	0	#NAME?
	chr11	79545433	T	*/-GATGCCAAAC	6255	141	0.0211	2	2	38	38	0.98	1	1	5025	1230	123	18	#NAME?
	chr11	79545433	T	*/-GATGCCAAACG	6255	18	0.0027	2	2	38	40	0.98	1	1	5025	1230	17	1	#NAME?
	chr11	79545433	T	*/-GATGCCAAACGA	6255	10	0.0015	2	2	38	33	0.98	1	1	5025	1230	5	5	#NAME?
	chr11	79545433	T	*/-GATGCCAAACGAC	6255	24	0.0036	2	2	38	39	0.98	1	1	5025	1230	15	9	#NAME?
	chr11	79545433	T	*/-GATGCCAAACGACA	6255	20	0.003	2	1	38	40	0.98	1	1	5025	1230	20	0	#NAME?
	chr11	79545433	T	*/-GATGCCAAACGACAAA	6255	33	0.0049	2	2	38	38	0.98	1	1	5025	1230	29	4	#NAME?
	chr11	79545433	T	*/-GATGCCAAACGACAAAG	6255	17	0.0025	2	2	38	38	0.98	1	1	5025	1230	15	2	#NAME?
	chr11	79545433	T	*/-GATGCCAAACGACAAAGG	6255	21	0.0031	2	2	38	38	0.98	1	1	5025	1230	18	3	#NAME?
	chr11	79545433	T	*/-GATG	6255	30	0.0045	2	2	38	37	0.98	1	1	5025	1230	23	7	#NAME?
	chr11	79545433	T	*/-GATGC	6255	40	0.006	2	2	38	37	0.98	1	1	5025	1230	31	9	#NAME?
	chr11	79545433	T	*/-GATGCC	6255	8	0.0012	2	2	38	36	0.98	1	1	5025	1230	7	1	#NAME?
	chr11	79545433	T	*/-GATGCCAA	6255	9	0.0013	2	1	38	46	0.98	1	1	5025	1230	9	0	#NAME?
	chr11	79545433	T	*/-GATGCCAAA	6255	21	0.0031	2	2	38	38	0.98	1	1	5025	1230	17	4	#NAME?
	chr11	79545434	G	*/-ATGCCAAACGA	5412	37	0.0058	2	2	38	38	0.98	1	1	4404	1008	30	7	#NAME?
	chr11	79545434	G	*/-ATGCCAAACGAC	5412	174	0.0272	2	2	38	38	0.98	1	1	4404	1008	122	52	#NAME?
	chr11	79545434	G	*/-ATGCCAAACGACA	5412	50	0.0078	2	2	38	38	0.98	1	1	4404	1008	27	23	#NAME?
	chr11	79545434	G	*/-ATGCCAAACGACAA	5412	56	0.0088	2	2	38	38	0.98	1	1	4404	1008	55	1	#NAME?
	chr11	79545434	G	*/-ATGCCAAACGACAAA	5412	38	0.0059	2	2	38	38	0.98	1	1	4404	1008	35	3	#NAME?
	chr11	79545434	G	*/-AT	5412	11	0.0017	2	2	38	38	0.98	1	1	4404	1008	8	3	#NAME?
	chr11	79545434	G	*/-ATGC	5412	143	0.0224	2	2	38	38	0.98	1	1	4404	1008	105	38	#NAME?
	chr11	79545434	G	*/-ATGCC	5412	71	0.0111	2	2	38	39	0.98	1	1	4404	1008	49	22	#NAME?
	chr11	79545434	G	*/-ATGCCA	5412	62	0.0097	2	2	38	38	0.98	1	1	4404	1008	61	1	#NAME?
	chr11	79545434	G	*/-ATGCCAA	5412	142	0.0222	2	2	38	37	0.98	1	1	4404	1008	119	23	#NAME?
	chr11	79545434	G	*/-ATGCCAAA	5412	70	0.011	2	2	38	38	0.98	1	1	4404	1008	60	10	#NAME?
	chr11	79545434	G	*/-ATGCCAAAC	5412	34	0.0053	2	2	38	38	0.98	1	1	4404	1008	30	4	#NAME?
	chr11	79545434	G	*/+T	5412	17	0.0027	2	2	38	38	0.98	1	1	4404	1008	13	4	#NAME?
	chr11	79545434	G	*/+CC	5412	8	0.0013	2	2	38	38	0.98	1	1	4404	1008	6	2	#NAME?
	chr11	79545435	A	*/-T	4993	15	0.0027	2	2	38	36	0.98	1	1	4114	879	14	1	C
	chr11	79545435	A	*/-TGCCAAACGAC	4993	21	0.0038	2	2	38	41	0.98	1	1	4114	879	20	1	#NAME?
	chr11	79545435	A	*/-TGCCAAACGACAAAG	4993	15	0.0027	2	2	38	39	0.98	1	1	4114	879	12	3	#NAME?
	chr11	79545435	A	*/-TGCCAAACGACAAAGG	4993	23	0.0042	2	2	38	38	0.98	1	1	4114	879	17	6	#NAME?
	chr11	79545435	A	*/-TGCCAAACGACAAAGGGTT	4993	7	0.0013	2	2	38	37	0.98	1	1	4114	879	4	3	#NAME?
	chr11	79545435	A	*/-TG	4993	60	0.011	2	2	38	38	0.98	1	1	4114	879	47	13	#NAME?
	chr11	79545435	A	*/-TGC	4993	141	0.0257	2	2	38	38	0.98	1	1	4114	879	99	42	#NAME?
	chr11	79545435	A	*/-TGCC	4993	24	0.0044	2	2	38	38	0.98	1	1	4114	879	18	6	#NAME?
	chr11	79545435	A	*/-TGCCAAAC	4993	43	0.0079	2	2	38	38	0.98	1	1	4114	879	39	4	#NAME?
	chr11	79545435	A	*/-TGCCAAACG	4993	32	0.0058	2	2	38	39	0.98	1	1	4114	879	26	6	#NAME?
	chr11	79545436	T	*/-G	4296	123	0.0246	2	2	38	37	0.98	1	1	3652	644	112	11	#NAME?
	chr11	79545436	T	*/-GCCAAACGAC	4296	14	0.0028	2	2	38	38	0.98	1	1	3652	644	13	1	#NAME?
	chr11	79545436	T	*/-GCCAAACGACA	4296	26	0.0052	2	2	38	39	0.98	1	1	3652	644	20	6	#NAME?
	chr11	79545436	T	*/-GCCAAACGACAAA	4296	21	0.0042	2	2	38	38	0.98	1	1	3652	644	14	7	#NAME?
	chr11	79545436	T	*/-GCCAAACGACAAAG	4296	5	0.001	2	1	38	37	0.98	1	1	3652	644	5	0	#NAME?
	chr11	79545436	T	*/-GCCAAACGACAAAGG	4296	10	0.002	2	2	38	39	0.98	1	1	3652	644	6	4	#NAME?
	chr11	79545436	T	*/-GC	4296	142	0.0284	2	2	38	37	0.98	1	1	3652	644	93	49	#NAME?
	chr11	79545436	T	*/-GCC	4296	13	0.0026	2	2	38	39	0.98	1	1	3652	644	11	2	#NAME?
	chr11	79545436	T	*/-GCCA	4296	44	0.0088	2	2	38	37	0.98	1	1	3652	644	37	7	#NAME?
	chr11	79545436	T	*/-GCCAA	4296	140	0.028	2	2	38	38	0.98	1	1	3652	644	105	35	#NAME?
	chr11	79545436	T	*/-GCCAAA	4296	12	0.0024	2	2	38	38	0.98	1	1	3652	644	9	3	#NAME?
	chr11	79545436	T	*/-GCCAAAC	4296	87	0.0174	2	2	38	38	0.98	1	1	3652	644	54	33	#NAME?
	chr11	79545436	T	*/-GCCAAACG	4296	25	0.005	2	2	38	38	0.98	1	1	3652	644	24	1	#NAME?
	chr11	79545437	G	*/-C	3964	201	0.0444	2	2	37	38	0.98	1	1	3419	545	180	21	-C
	chr11	79545437	G	*/-CCAAACGACA	3964	7	0.0015	2	1	37	38	0.98	1	1	3419	545	7	0	-C
	chr11	79545437	G	*/-CCAAACGACAA	3964	10	0.0022	2	2	37	41	0.98	1	1	3419	545	8	2	#NAME?
	chr11	79545437	G	*/-CCAAACGACAAA	3964	5	0.0011	2	2	37	38	0.98	1	1	3419	545	4	1	#NAME?
	chr11	79545437	G	*/-CC	3964	49	0.0108	2	2	37	38	0.98	1	1	3419	545	41	8	#NAME?
	chr11	79545437	G	*/-CCAA	3964	69	0.0153	2	2	37	38	0.98	1	1	3419	545	59	10	#NAME?
	chr11	79545437	G	*/-CCAAA	3964	112	0.0248	2	2	37	38	0.98	1	1	3419	545	85	27	#NAME?
	chr11	79545437	G	*/-CCAAAC	3964	10	0.0022	2	2	37	41	0.98	1	1	3419	545	9	1	#NAME?
	chr11	79545437	G	*/-CCAAACGA	3964	25	0.0055	2	2	37	38	0.98	1	1	3419	545	22	3	#NAME?
	chr11	79545437	G	*/-CCAAACGAC	3964	16	0.0035	2	1	37	41	0.98	1	1	3419	545	16	0	#NAME?
	chr11	79545437	G	*/+A	3964	8	0.0018	2	1	37	34	0.98	1	1	3419	545	8	0	#NAME?
	chr11	79545437	G	*/+C	3964	5	0.0011	2	1	37	46	0.98	1	1	3419	545	5	0	#NAME?
	chr11	79545437	G	*/+CCAAAC	3964	6	0.0013	2	2	37	35	0.98	1	1	3419	545	5	1	#NAME?
	chr11	79545438	C	*/-CAAACGACAA	3862	19	0.0044	2	2	37	37	0.98	1	1	3345	517	18	1	A
	chr11	79545438	C	*/-CA	3862	12	0.0028	2	2	37	40	0.98	1	1	3345	517	8	4	#NAME?
	chr11	79545438	C	*/-CAA	3862	6	0.0014	2	1	37	39	0.98	1	1	3345	517	6	0	#NAME?
	chr11	79545438	C	*/-CAAA	3862	182	0.0425	2	2	37	39	0.98	1	1	3345	517	162	20	#NAME?
	chr11	79545438	C	*/-CAAACG	3862	25	0.0058	2	2	37	39	0.98	1	1	3345	517	24	1	#NAME?
	chr11	79545438	C	*/-CAAACGA	3862	13	0.003	2	2	37	41	0.98	1	1	3345	517	12	1	#NAME?
	chr11	79545438	C	*/+AAA	3862	9	0.0021	2	2	37	39	0.98	1	1	3345	517	5	4	G
	chr11	79545439	C	*/-A	4451	56	0.0118	2	2	38	38	0.98	1	1	3814	637	51	5	#NAME?
	chr11	79545439	C	*/-AAACGACAAA	4451	5	0.0011	2	1	38	38	0.98	1	1	3814	637	5	0	#NAME?
	chr11	79545439	C	*/-AA	4451	27	0.0057	2	2	38	39	0.98	1	1	3814	637	22	5	#NAME?
	chr11	79545439	C	*/-AAA	4451	59	0.0125	2	2	38	39	0.98	1	1	3814	637	48	11	#NAME?
	chr11	79545439	C	*/-AAACG	4451	22	0.0046	2	2	38	38	0.98	1	1	3814	637	18	4	#NAME?
	chr11	79545439	C	*/-AAACGA	4451	20	0.0042	2	1	38	38	0.98	1	1	3814	637	20	0	#NAME?
	chr11	79545439	C	*/-AAACGACA	4451	20	0.0042	2	2	38	39	0.98	1	1	3814	637	17	3	#NAME?
	chr11	79545439	C	*/-AAACGACAA	4451	10	0.0021	2	1	38	38	0.98	1	1	3814	637	10	0	#NAME?
	chr11	79545439	C	*/+A	4451	14	0.003	2	2	38	39	0.98	1	1	3814	637	12	2	#NAME?
	chr11	79545440	A	*/-AACGACAAAG	4586	8	0.0017	2	1	38	39	0.98	1	1	3917	669	8	0	C
	chr11	79545440	A	*/-AACGACAAAGGG	4586	6	0.0013	2	2	38	38	0.98	1	1	3917	669	5	1	C
	chr11	79545440	A	*/-AAC	4586	15	0.0032	2	2	38	39	0.98	1	1	3917	669	12	3	#NAME?
	chr11	79545440	A	*/-AACG	4586	20	0.0042	2	2	38	37	0.98	1	1	3917	669	18	2	#NAME?
	chr11	79545440	A	*/-AACGAC	4586	33	0.007	2	2	38	39	0.98	1	1	3917	669	31	2	#NAME?
	chr11	79545440	A	*/+T	4586	10	0.0021	2	2	38	39	0.98	1	1	3917	669	4	6	#NAME?
	chr11	79545441	A	*/-AC	4772	33	0.0067	2	2	38	37	0.98	1	1	4073	699	25	8	C
	chr11	79545441	A	*/-ACG	4772	33	0.0067	2	2	38	38	0.98	1	1	4073	699	29	4	C
	chr11	79545441	A	*/-ACGAC	4772	18	0.0037	2	2	38	41	0.98	1	1	4073	699	14	4	C
	chr11	79545441	A	*/+AC	4772	7	0.0014	2	2	38	39	0.98	1	1	4073	699	5	2	#NAME?
	chr11	79545442	A	*/-C	5188	21	0.004	2	2	38	38	0.98	1	1	4402	786	18	3	C
	chr11	79545442	A	*/-CG	5188	8	0.0015	2	2	38	38	0.98	1	1	4402	786	7	1	C
	chr11	79545442	A	*/-CGAC	5188	6	0.0011	2	2	38	38	0.98	1	1	4402	786	5	1	C
	chr11	79545443	C	*/-G	5607	8	0.0014	2	2	38	44	0.98	1	1	4759	848	7	1	A
	chr11	79545443	C	*/-GA	5607	7	0.0012	2	2	38	39	0.98	1	1	4759	848	6	1	A
	chr11	79545444	G	*/+TA	6092	6	0.001	2	2	38	38	0.98	1	1	5133	959	5	1	#NAME?
