# Supplementary material for: Programmable sequential mutagenesis by inducible Cpf1 crRNA array inversion
Source: Nat Commun. 2018 May 15;9:1903. doi: 10.1038/s41467-018-04158-z (PMC5954137; doi:10.1038/s41467-018-04158-z)
Supplement: Supplementary file 4 — Supplementary Data 2 [file 41467_2018_4158_MOESM4_ESM.xlsx]

## Sheet: Sheet1
Sample	Chrom	Position	Ref	Cons	Reads1	Reads2	VarFreq	Strands1	Strands2	Qual1	Qual2	Pvalue	MapQual1	MapQual2	Reads1Plus	Reads1Minus	Reads2Plus	Reads2Minus	VarAllele
LCC_Uninf_1	no variants
LCC_Uninf_2	no variants
LCC_D7_1	chr19	32824553	G	*/-CTATAGCTGCTTTC	7793	19	0.0024	2	2	38	38	0.98	1	1	5765	2028	17	2	#NAME?
	chr19	32824556	A	*/-TAGCTGC	7812	10	0.0013	2	2	38	38	0.98	1	1	5793	2019	6	4	#NAME?
	chr19	32824557	T	*/-AGCTGCTTTC	7698	28	0.0036	2	2	38	38	0.98	1	1	5733	1965	11	17	#NAME?
	chr19	32824557	T	*/-AGC	7698	47	0.006	2	2	38	37	0.98	1	1	5733	1965	25	22	#NAME?
	chr19	32824559	G	*/-CTGCTTTCCCA	7728	30	0.0039	2	1	38	37	0.98	1	1	5761	1967	30	0	#NAME?
	chr19	32824561	T	*/-GCTTTC	7700	22	0.0028	2	2	38	37	0.98	1	1	5745	1955	21	1	#NAME?
LCC_D7_2	chr19	32824555	T	*/-ATAGCTGCTTTC	7790	11	0.0014	2	2	38	37	0.98	1	1	6372	1418	9	2	#NAME?
	chr19	32824555	T	*/-ATAGCTGCTTTCCC	7790	29	0.0037	2	2	38	38	0.98	1	1	6372	1418	27	2	#NAME?
	chr19	32824557	T	*/-AGCTGCTTTC	7810	11	0.0014	2	2	38	36	0.98	1	1	6397	1413	7	4	#NAME?
	chr19	32824559	G	*/-CTGCTTTCC	7805	10	0.0013	2	2	37	36	0.98	1	1	6413	1392	8	2	#NAME?
LCC_D7_3	chr19	32824555	T	*/-ATAGCTGCTTTCC	7687	73	0.0093	2	2	38	38	0.98	1	1	7144	543	42	31	#NAME?
	chr19	32824555	T	*/-ATAGCTGCTTTCCC	7687	63	0.008	2	2	38	38	0.98	1	1	7144	543	47	16	#NAME?
	chr19	32824557	T	*/-AGCTGC	7653	54	0.007	2	2	38	37	0.98	1	1	7149	504	44	10	#NAME?
	chr19	32824558	A	*/-GCT	7404	94	0.0124	2	2	38	38	0.98	1	1	7000	404	43	51	#NAME?
	chr19	32824558	A	*/-GCTGCTTTC	7404	79	0.0104	2	2	38	39	0.98	1	1	7000	404	34	45	#NAME?
LCC_D17_1	chr19	32824547	G	*/-CATACGCTATAGCTGCTTTC	7498	422	0.0532	2	2	37	38	0.98	1	1	4955	2543	298	124	#NAME?
	chr19	32824559	G	*/-CTGCTTTCCCATCTTCCAACAA	4970	248	0.0333	2	2	37	38	0.98	1	1	3276	1694	196	52	#NAME?
	chr19	32824559	G	*/-CTGCT	4970	2233	0.2995	2	2	37	38	0.98	1	1	3276	1694	1542	691	#NAME?
	chr19	32824560	C	*/-TGCT	3410	937	0.2139	2	2	37	38	0.98	1	1	2145	1265	754	183	#NAME?
	chr19	32824566	T	*/-C	6173	1068	0.1474	2	2	38	34	0.98	1	1	4849	1324	985	83	-C
LCC_D17_2	chr19	32824517	G	*/-TTCCTTTTACTGTTAGAATATGTTTTTATGCATACGCTATAGCTGCT	7844	18	0.0023	2	2	38	38	0.98	1	1	7087	757	12	6	#NAME?
	chr19	32824523	T	*/-TTACTGTTAGAATATGTTTTTATGCATACGCTATAGCTGCTTTCCCATC	7663	17	0.0022	2	2	38	40	0.98	1	1	7031	632	15	2	#NAME?
	chr19	32824533	G	*/-AATATGTTTTTATGCATACGCTATAGCTGCTTTC	7817	29	0.0037	2	2	38	38	0.98	1	1	7047	770	26	3	#NAME?
	chr19	32824547	G	*/-CATACGCTATAGCTGCTTTCC	7689	56	0.0072	2	2	38	38	0.98	1	1	6970	719	33	23	#NAME?
	chr19	32824549	A	*/-TACGCTATAGCTGCTTTC	7666	24	0.0031	2	2	38	39	0.98	1	1	6944	722	21	3	#NAME?
	chr19	32824550	T	*/-ACGCTATAGCTGC	7698	24	0.0031	2	2	38	38	0.98	1	1	6981	717	20	4	#NAME?
	chr19	32824551	A	*/-CGCTATAGCTGCTTT	7605	92	0.0119	2	2	38	39	0.98	1	1	6904	701	73	19	#NAME?
	chr19	32824552	C	*/-GCTATAGCTGCTTTCCCAT	7563	27	0.0036	2	2	38	39	0.98	1	1	6872	691	25	2	#NAME?
	chr19	32824553	G	*/-CTATAGCTGCTTTC	7405	69	0.0091	2	2	38	38	0.98	1	1	6728	677	66	3	#NAME?
	chr19	32824553	G	*/-CTATAGCTGCTTTCCCAT	7405	41	0.0054	2	2	38	37	0.98	1	1	6728	677	28	13	#NAME?
	chr19	32824553	G	*/-CTATAGCTGCTTTCCCATCTTC	7405	18	0.0024	2	2	38	38	0.98	1	1	6728	677	17	1	#NAME?
	chr19	32824555	T	*/-ATAGCTGCTTTCCC	7198	130	0.0177	2	2	38	38	0.98	1	1	6555	643	118	12	#NAME?
	chr19	32824556	A	*/-TAGCTGCTTTC	7048	35	0.0048	2	2	38	38	0.98	1	1	6455	593	24	11	#NAME?
	chr19	32824556	A	*/-TAGCTGCTTTCC	7048	154	0.0211	2	2	38	39	0.98	1	1	6455	593	124	30	#NAME?
	chr19	32824556	A	*/-TAGCTGCTTTCCCATCTT	7048	30	0.0041	2	2	38	38	0.98	1	1	6455	593	24	6	#NAME?
	chr19	32824556	A	*/-TAGCTGCTT	7048	15	0.0021	2	2	38	39	0.98	1	1	6455	593	14	1	#NAME?
	chr19	32824557	T	*/-AGCTGCTTTC	6708	65	0.0093	2	2	39	39	0.98	1	1	6159	549	63	2	#NAME?
	chr19	32824557	T	*/-AGCTGCTTTCCC	6708	207	0.0295	2	2	39	39	0.98	1	1	6159	549	172	35	#NAME?
	chr19	32824557	T	*/-AGCTG	6708	33	0.0047	2	2	39	38	0.98	1	1	6159	549	24	9	#NAME?
	chr19	32824558	A	*/-GCTGCTTTCCCATCTTC	5678	40	0.006	2	2	38	40	0.98	1	1	5329	349	36	4	#NAME?
	chr19	32824558	A	*/-GC	5678	44	0.0066	2	2	38	40	0.98	1	1	5329	349	34	10	#NAME?
	chr19	32824558	A	*/-GCT	5678	588	0.088	2	2	38	39	0.98	1	1	5329	349	440	148	#NAME?
	chr19	32824558	A	*/-GCTG	5678	62	0.0093	2	2	38	40	0.98	1	1	5329	349	58	4	#NAME?
	chr19	32824558	A	*/-GCTGCT	5678	145	0.0217	2	2	38	38	0.98	1	1	5329	349	129	16	#NAME?
	chr19	32824558	A	*/-GCTGCTTT	5678	27	0.004	2	2	38	37	0.98	1	1	5329	349	26	1	#NAME?
	chr19	32824558	A	*/-GCTGCTTTC	5678	81	0.0121	2	2	38	40	0.98	1	1	5329	349	65	16	#NAME?
	chr19	32824559	G	*/-CTGCTTTCCC	4604	45	0.008	2	2	38	38	0.98	1	1	4441	163	43	2	#NAME?
	chr19	32824559	G	*/-CTGCTTTCCCA	4604	34	0.0061	2	2	38	40	0.98	1	1	4441	163	25	9	#NAME?
	chr19	32824559	G	*/-CTGC	4604	145	0.0258	2	2	38	38	0.98	1	1	4441	163	117	28	#NAME?
	chr19	32824559	G	*/-CTGCT	4604	34	0.0061	2	2	38	39	0.98	1	1	4441	163	27	7	#NAME?
	chr19	32824559	G	*/-CTGCTT	4604	50	0.0089	2	2	38	39	0.98	1	1	4441	163	46	4	#NAME?
	chr19	32824559	G	*/-CTGCTTT	4604	109	0.0194	2	2	38	38	0.98	1	1	4441	163	62	47	#NAME?
	chr19	32824559	G	*/-CTGCTTTC	4604	447	0.0797	2	2	38	38	0.98	1	1	4441	163	420	27	#NAME?
	chr19	32824559	G	*/-CTGCTTTCC	4604	116	0.0207	2	2	38	39	0.98	1	1	4441	163	87	29	#NAME?
	chr19	32824560	C	*/+AACA	4699	16	0.0034	2	2	37	39	0.98	1	1	4553	146	15	1	A
	chr19	32824561	T	*/-G	4356	99	0.0215	2	2	38	37	0.98	1	1	4219	137	86	13	#NAME?
	chr19	32824561	T	*/-GCTTTC	4356	61	0.0133	2	2	38	38	0.98	1	1	4219	137	56	5	#NAME?
	chr19	32824562	G	*/-CTT	5176	59	0.0112	2	2	37	37	0.98	1	1	4923	253	44	15	#NAME?
	chr19	32824563	C	*/+A	5370	16	0.003	2	2	38	39	0.98	1	1	5093	277	15	1	#NAME?
	chr19	32824565	T	*/-TCCC	5661	22	0.0039	2	2	38	39	0.98	1	1	5324	337	17	5	#NAME?
LCC_D17_3	chr19	32824533	G	*/-AATATGTTTTTATGCATACGCTATAGCTGCTTTCCCATCTTCC	7701	9	0.0012	2	2	39	38	0.98	1	1	6475	1226	5	4	#NAME?
	chr19	32824539	G	*/-TTTTTATGCATACGCTATAGCTGCTTTCC	7660	8	0.001	2	2	39	37	0.98	1	1	6459	1201	6	2	#NAME?
	chr19	32824546	T	*/-GCATACGCTATAGCTGCTTTC	7660	11	0.0014	2	2	39	43	0.98	1	1	6453	1207	5	6	#NAME?
	chr19	32824547	G	*/-CATACGCTATAGCTGCTTTCC	7535	53	0.0069	2	2	38	39	0.98	1	1	6359	1176	37	16	#NAME?
	chr19	32824547	G	*/-CATACGCTATAGCTGCTTTCCCATC	7535	8	0.001	2	1	38	39	0.98	1	1	6359	1176	8	0	#NAME?
	chr19	32824547	G	*/-CATACGCTATAGCTGCTTTCCCATCTTC	7535	15	0.002	2	2	38	39	0.98	1	1	6359	1176	5	10	#NAME?
	chr19	32824547	G	*/-CATACGCTATAGCTGCTTTCCCATCTTCCAA	7535	13	0.0017	2	2	38	39	0.98	1	1	6359	1176	9	4	#NAME?
	chr19	32824548	C	*/-ATACGCTATAGCTGCT	7462	10	0.0013	2	2	39	40	0.98	1	1	6285	1177	8	2	#NAME?
	chr19	32824551	A	*/-CGCTATAGCTGCTTT	7455	16	0.0021	2	2	39	39	0.98	1	1	6309	1146	12	4	#NAME?
	chr19	32824551	A	*/-CGCTATAGCTGCTTTCC	7455	36	0.0048	2	2	39	37	0.98	1	1	6309	1146	29	7	#NAME?
	chr19	32824552	C	*/-GCTATAGCT	7432	22	0.0029	2	2	39	39	0.98	1	1	6322	1110	12	10	#NAME?
	chr19	32824553	G	*/-CTATAGCTGCTT	7163	9	0.0012	2	2	38	41	0.98	1	1	6077	1086	7	2	#NAME?
	chr19	32824553	G	*/-CTATAGCTGCTTTC	7163	106	0.0143	2	2	38	38	0.98	1	1	6077	1086	86	20	#NAME?
	chr19	32824553	G	*/-CTATAGCTGCTTTCC	7163	31	0.0042	2	2	38	37	0.98	1	1	6077	1086	26	5	#NAME?
	chr19	32824553	G	*/-CTATAGCTGCTTTCCCAT	7163	38	0.0051	2	2	38	38	0.98	1	1	6077	1086	35	3	#NAME?
	chr19	32824553	G	*/-CTATAGCTGCTTTCCCATCTT	7163	22	0.003	2	2	38	41	0.98	1	1	6077	1086	14	8	#NAME?
	chr19	32824553	G	*/-CTATAGCTGCTTTCCCATCTTC	7163	11	0.0015	2	2	38	36	0.98	1	1	6077	1086	7	4	#NAME?
	chr19	32824553	G	*/-CTATAGCTGCTTTCCCATCTTCCAACAA	7163	11	0.0015	2	2	38	36	0.98	1	1	6077	1086	4	7	#NAME?
	chr19	32824554	C	*/-TATAGCTGCT	7201	9	0.0012	2	1	38	39	0.98	1	1	6123	1078	9	0	#NAME?
	chr19	32824554	C	*/-TATAGCTGCTT	7201	9	0.0012	2	2	38	39	0.98	1	1	6123	1078	4	5	#NAME?
	chr19	32824554	C	*/+ATAAAAA	7201	7	0.001	2	2	38	37	0.98	1	1	6123	1078	3	4	#NAME?
	chr19	32824555	T	*/-ATAGCTGCTTTC	6856	38	0.0053	2	2	39	39	0.98	1	1	5837	1019	30	8	#NAME?
	chr19	32824555	T	*/-ATAGCTGCTTTCC	6856	11	0.0015	2	2	39	39	0.98	1	1	5837	1019	5	6	#NAME?
	chr19	32824555	T	*/-ATAGCTGCTTTCCC	6856	198	0.0277	2	2	39	39	0.98	1	1	5837	1019	162	36	#NAME?
	chr19	32824555	T	*/-ATAGCTGCTTTCCCA	6856	13	0.0018	2	2	39	38	0.98	1	1	5837	1019	12	1	#NAME?
	chr19	32824555	T	*/-ATAGCTGCTTTCCCATCTTCCAAC	6856	8	0.0011	2	2	39	39	0.98	1	1	5837	1019	4	4	#NAME?
	chr19	32824555	T	*/-ATAGCTGCTTTCCCATCTTCCAACAAC	6856	8	0.0011	2	2	39	40	0.98	1	1	5837	1019	5	3	#NAME?
	chr19	32824556	A	*/-TAGCTGCTTTC	6485	181	0.0264	2	2	39	39	0.98	1	1	5604	881	93	88	#NAME?
	chr19	32824556	A	*/-TAGCTGCTTTCC	6485	17	0.0025	2	2	39	41	0.98	1	1	5604	881	10	7	#NAME?
	chr19	32824556	A	*/-TAGCTGCTTTCCCAT	6485	15	0.0022	2	2	39	37	0.98	1	1	5604	881	13	2	#NAME?
	chr19	32824556	A	*/-TAGCTGCTTTCCCATCT	6485	8	0.0012	2	2	39	38	0.98	1	1	5604	881	5	3	#NAME?
	chr19	32824556	A	*/-TAGC	6485	11	0.0016	2	2	39	39	0.98	1	1	5604	881	10	1	#NAME?
	chr19	32824556	A	*/-TAGCTG	6485	23	0.0033	2	2	39	39	0.98	1	1	5604	881	21	2	#NAME?
	chr19	32824556	A	*/-TAGCTGCT	6485	47	0.0068	2	2	39	39	0.98	1	1	5604	881	44	3	#NAME?
	chr19	32824556	A	*/-TAGCTGCTT	6485	62	0.009	2	2	39	40	0.98	1	1	5604	881	34	28	#NAME?
	chr19	32824557	T	*/-AGCTGCTTTC	6173	120	0.0185	2	2	39	39	0.98	1	1	5353	820	106	14	#NAME?
	chr19	32824557	T	*/-AGCTGCTTTCC	6173	31	0.0048	2	2	39	39	0.98	1	1	5353	820	18	13	#NAME?
	chr19	32824557	T	*/-AGCTGCTTTCCC	6173	95	0.0146	2	2	39	39	0.98	1	1	5353	820	71	24	#NAME?
	chr19	32824557	T	*/-AGCTGCTTTCCCA	6173	7	0.0011	2	2	39	38	0.98	1	1	5353	820	4	3	#NAME?
	chr19	32824557	T	*/-AGCTGCTTTCCCATCTTCCA	6173	7	0.0011	2	2	39	39	0.98	1	1	5353	820	4	3	#NAME?
	chr19	32824557	T	*/-AGCTG	6173	27	0.0042	2	2	39	38	0.98	1	1	5353	820	18	9	#NAME?
	chr19	32824557	T	*/-AGCTGC	6173	12	0.0018	2	2	39	36	0.98	1	1	5353	820	11	1	#NAME?
	chr19	32824558	A	*/-GCTGCTTTCC	5255	40	0.0066	2	2	39	42	0.98	1	1	4728	527	36	4	#NAME?
	chr19	32824558	A	*/-GCTGCTTTCCC	5255	24	0.0039	2	2	39	39	0.98	1	1	4728	527	16	8	#NAME?
	chr19	32824558	A	*/-GC	5255	33	0.0054	2	2	39	39	0.98	1	1	4728	527	19	14	#NAME?
	chr19	32824558	A	*/-GCT	5255	444	0.0729	2	2	39	39	0.98	1	1	4728	527	266	178	#NAME?
	chr19	32824558	A	*/-GCTG	5255	58	0.0095	2	2	39	40	0.98	1	1	4728	527	48	10	#NAME?
	chr19	32824558	A	*/-GCTGC	5255	28	0.0046	2	2	39	41	0.98	1	1	4728	527	21	7	#NAME?
	chr19	32824558	A	*/-GCTGCT	5255	25	0.0041	2	2	39	38	0.98	1	1	4728	527	21	4	#NAME?
	chr19	32824558	A	*/-GCTGCTT	5255	16	0.0026	2	2	39	38	0.98	1	1	4728	527	11	5	#NAME?
	chr19	32824558	A	*/-GCTGCTTT	5255	30	0.0049	2	2	39	39	0.98	1	1	4728	527	23	7	#NAME?
	chr19	32824558	A	*/-GCTGCTTTC	5255	120	0.0197	2	2	39	39	0.98	1	1	4728	527	67	53	#NAME?
	chr19	32824559	G	*/-C	4292	6	0.0011	2	2	38	35	0.98	1	1	4008	284	4	2	-C
	chr19	32824559	G	*/-CTGCTTTCCC	4292	24	0.0045	2	2	38	39	0.98	1	1	4008	284	19	5	#NAME?
	chr19	32824559	G	*/-CTGCTTTCCCA	4292	59	0.0111	2	2	38	39	0.98	1	1	4008	284	36	23	#NAME?
	chr19	32824559	G	*/-CTGCTTTCCCAT	4292	9	0.0017	2	2	38	36	0.98	1	1	4008	284	6	3	#NAME?
	chr19	32824559	G	*/-CTGCTTTCCCATCTT	4292	10	0.0019	2	2	38	42	0.98	1	1	4008	284	7	3	#NAME?
	chr19	32824559	G	*/-CTGCTTTCCCATCTTCCAA	4292	14	0.0026	2	2	38	38	0.98	1	1	4008	284	10	4	#NAME?
	chr19	32824559	G	*/-CTGC	4292	44	0.0083	2	2	38	40	0.98	1	1	4008	284	38	6	#NAME?
	chr19	32824559	G	*/-CTGCT	4292	37	0.007	2	2	38	38	0.98	1	1	4008	284	30	7	#NAME?
	chr19	32824559	G	*/-CTGCTT	4292	32	0.006	2	2	38	38	0.98	1	1	4008	284	25	7	#NAME?
	chr19	32824559	G	*/-CTGCTTT	4292	139	0.0262	2	2	38	37	0.98	1	1	4008	284	92	47	#NAME?
	chr19	32824559	G	*/-CTGCTTTC	4292	427	0.0805	2	2	38	38	0.98	1	1	4008	284	386	41	#NAME?
	chr19	32824559	G	*/-CTGCTTTCC	4292	183	0.0345	2	2	38	39	0.98	1	1	4008	284	100	83	#NAME?
	chr19	32824560	C	*/-T	4333	7	0.0016	2	1	38	39	0.98	1	1	4065	268	7	0	A
	chr19	32824560	C	*/-TGCTTTCCCA	4333	5	0.0011	2	1	38	32	0.98	1	1	4065	268	5	0	A
	chr19	32824560	C	*/-TGCTTTCCCAT	4333	5	0.0011	2	2	38	38	0.98	1	1	4065	268	4	1	A
	chr19	32824560	C	*/-TG	4333	18	0.0041	2	2	38	39	0.98	1	1	4065	268	14	4	#NAME?
	chr19	32824560	C	*/-TGCT	4333	24	0.0054	2	2	38	36	0.98	1	1	4065	268	18	6	#NAME?
	chr19	32824560	C	*/-TGCTT	4333	8	0.0018	2	2	38	38	0.98	1	1	4065	268	7	1	#NAME?
	chr19	32824560	C	*/+T	4333	5	0.0011	2	1	38	34	0.98	1	1	4065	268	5	0	#NAME?
	chr19	32824561	T	*/-G	4050	17	0.0041	2	2	38	35	0.98	1	1	3777	273	16	1	A
	chr19	32824561	T	*/-GCTTTC	4050	31	0.0074	2	2	38	37	0.98	1	1	3777	273	25	6	#NAME?
	chr19	32824561	T	*/-GCTTTCC	4050	7	0.0017	2	2	38	39	0.98	1	1	3777	273	5	2	#NAME?
	chr19	32824561	T	*/-GCTTTCCC	4050	8	0.0019	2	1	38	44	0.98	1	1	3777	273	8	0	#NAME?
	chr19	32824561	T	*/+TCCCA	4050	4	0.001	2	2	38	37	0.98	1	1	3777	273	3	1	#NAME?
	chr19	32824562	G	*/-CT	4630	14	0.0029	2	2	38	41	0.98	1	1	4219	411	7	7	A
	chr19	32824562	G	*/-CTT	4630	22	0.0045	2	2	38	41	0.98	1	1	4219	411	15	7	#NAME?
	chr19	32824562	G	*/-CTTT	4630	36	0.0074	2	2	38	39	0.98	1	1	4219	411	33	3	#NAME?
	chr19	32824562	G	*/-CTTTC	4630	24	0.005	2	2	38	38	0.98	1	1	4219	411	14	10	#NAME?
	chr19	32824562	G	*/-CTTTCC	4630	11	0.0023	2	2	38	40	0.98	1	1	4219	411	10	1	#NAME?
	chr19	32824562	G	*/-CTTTCCCAT	4630	10	0.0021	2	2	38	38	0.98	1	1	4219	411	5	5	#NAME?
	chr19	32824563	C	*/-T	4799	12	0.0024	2	1	38	38	0.98	1	1	4388	411	12	0	A
	chr19	32824563	C	*/-TTT	4799	51	0.0104	2	2	38	38	0.98	1	1	4388	411	30	21	#NAME?
	chr19	32824565	T	*/-TC	5053	5	0.001	2	1	39	37	0.98	1	1	4594	459	5	0	#NAME?
	chr19	32824566	T	*/-C	5213	34	0.0064	2	2	39	38	0.98	1	1	4722	491	28	6	-C
	chr19	32824566	T	*/-CC	5213	18	0.0034	2	2	39	39	0.98	1	1	4722	491	17	1	-C
	chr19	32824566	T	*/+TA	5213	9	0.0017	2	2	39	37	0.98	1	1	4722	491	3	6	#NAME?
	chr19	32824568	C	*/+AACAA	6523	12	0.0018	2	2	38	37	0.98	1	1	5723	800	7	5	A
