# Supplementary material for: Programmable sequential mutagenesis by inducible Cpf1 crRNA array inversion
Source: Nat Commun. 2018 May 15;9:1903. doi: 10.1038/s41467-018-04158-z (PMC5954137; doi:10.1038/s41467-018-04158-z)
Supplement: Supplementary file 5 — Supplementary Data 3 [file 41467_2018_4158_MOESM5_ESM.xlsx]

## Sheet: Sheet1
crRNA	LCC_Uninf1	LCC_Uninf2	LCC_D7_1	LCC_D7_2	LCC_D7_3	LCC_D17_1	LCC_D17_2	LCC_D17_3
crNf1	0	0	40.06	33.97	69.21	43.48	31.72	42.69
crPten	0	0	0	0	2.28	74.73	35.68	39.36
