# Supplementary material for: Programmable sequential mutagenesis by inducible Cpf1 crRNA array inversion
Source: Nat Commun. 2018 May 15;9:1903. doi: 10.1038/s41467-018-04158-z (PMC5954137; doi:10.1038/s41467-018-04158-z)
Supplement: Supplementary file 6 — Supplementary Data 4 [file 41467_2018_4158_MOESM6_ESM.xlsx]

## Sheet: Sheet1
Sample	Chrom	Position	Ref	Cons	Reads1	Reads2	VarFreq	Strands1	Strands2	Qual1	Qual2	Pvalue	MapQual1	MapQual2	Reads1Plus	Reads1Minus	Reads2Plus	Reads2Minus	VarAllele
HEK_Uninf_1	chr19	10133759	T	*/-GACAGGCGAGTAACA	7572	15	0.002	2	2	41	41	0.98	1	1	4421	3151	7	8	#NAME?
	chr19	10133763	A	*/-GGCGAGTAACAGACAT	7538	8	0.0011	2	2	41	40	0.98	1	1	4399	3139	7	1	#NAME?
	chr19	10133767	G	*/-AGTAAC	7488	9	0.0012	2	2	41	45	0.98	1	1	4386	3102	4	5	#NAME?
	chr19	10133770	T	*/-A	7346	10	0.0014	2	2	40	37	0.98	1	1	4254	3092	3	7	#NAME?
HEK_Uninf_2	chr19	10133759	T	*/-GACAGGCGAGTAACA	4674	21	0.0045	2	2	52	50	0.98	1	1	2947	1727	13	8	#NAME?
	chr19	10133763	A	*/-GGCGAGTAACAGACAT	4489	7	0.0016	2	2	52	45	0.98	1	1	2750	1739	5	2	#NAME?
	chr19	10133766	C	*/-GA	4376	8	0.0018	2	2	51	66	0.98	1	1	2555	1821	6	2	#NAME?
	chr19	10133766	C	*/-GAGTAACA	4376	6	0.0014	2	2	51	49	0.98	1	1	2555	1821	4	2	#NAME?
	chr19	10133767	G	*/-AGT	4433	6	0.0013	2	2	51	47	0.98	1	1	2593	1840	5	1	#NAME?
	chr19	10133767	G	*/-AGTAAC	4433	18	0.004	2	2	51	49	0.98	1	1	2593	1840	9	9	#NAME?
	chr19	10133768	A	*/-G	4550	7	0.0015	2	2	51	50	0.98	1	1	2621	1929	3	4	#NAME?
	chr19	10133769	G	*/+TAA	4748	5	0.001	2	2	52	41	0.98	1	1	2812	1936	2	3	#NAME?
	chr19	10133770	T	*/-A	4660	13	0.0028	2	2	51	40	0.98	1	1	2719	1941	6	7	#NAME?
	chr19	10133770	T	*/-AAC	4660	11	0.0023	2	2	51	44	0.98	1	1	2719	1941	7	4	#NAME?
	chr19	10133770	T	*/+A	4660	6	0.0013	2	2	51	45	0.98	1	1	2719	1941	3	3	#NAME?
	chr19	10133771	A	*/-AC	4729	23	0.0048	2	2	51	51	0.98	1	1	2706	2023	17	6	#NAME?
	chr19	10133771	A	*/-ACAG	4729	7	0.0015	2	2	51	56	0.98	1	1	2706	2023	2	5	#NAME?
	chr19	10133772	A	*/-C	4758	6	0.0013	2	2	51	35	0.98	1	1	2718	2040	4	2	-C
	chr19	10133772	A	*/-CAG	4758	5	0.001	2	2	51	49	0.98	1	1	2718	2040	3	2	-C
	chr19	10133755	C	*/-ACTTGACAGGCGAGTAACAG	7416	10	0.0013	2	2	42	39	0.98	1	1	3892	3524	9	1	#NAME?
	chr19	10133758	T	*/-TGACAGGCGAGTAACAGACA	7458	11	0.0015	2	2	42	44	0.98	1	1	3925	3533	5	6	#NAME?
HEK_D7_1	chr19	10133759	T	*/-GACAGGCGAGTAACA	7090	352	0.0472	2	2	42	41	0.98	1	1	3688	3402	218	134	#NAME?
	chr19	10133760	G	*/-ACAGGCGAGTA	7046	16	0.0023	2	2	42	40	0.98	1	1	3668	3378	10	6	#NAME?
	chr19	10133762	C	*/-AGGCGAGTA	7033	10	0.0014	2	2	42	38	0.98	1	1	3674	3359	2	8	#NAME?
	chr19	10133763	A	*/-GGCGAGTAACAGACAT	6842	178	0.0253	2	2	42	41	0.98	1	1	3553	3289	109	69	#NAME?
	chr19	10133764	G	*/-GCGAGTAACA	6761	13	0.0019	2	2	42	40	0.98	1	1	3495	3266	5	8	#NAME?
	chr19	10133765	G	*/-C	6612	18	0.0026	2	2	42	42	0.98	1	1	3435	3177	6	12	-C
	chr19	10133765	G	*/-CGAGTAACAGA	6612	20	0.0029	2	2	42	41	0.98	1	1	3435	3177	14	6	#NAME?
	chr19	10133765	G	*/-CGAGTAACAGACATGGA	6612	37	0.0054	2	2	42	43	0.98	1	1	3435	3177	20	17	#NAME?
	chr19	10133765	G	*/-CGA	6612	11	0.0016	2	2	42	39	0.98	1	1	3435	3177	6	5	#NAME?
	chr19	10133765	G	*/-CGAGT	6612	16	0.0024	2	2	42	41	0.98	1	1	3435	3177	5	11	#NAME?
	chr19	10133765	G	*/-CGAGTA	6612	8	0.0012	2	2	42	43	0.98	1	1	3435	3177	4	4	#NAME?
	chr19	10133765	G	*/-CGAGTAA	6612	39	0.0057	2	2	42	39	0.98	1	1	3435	3177	11	28	#NAME?
	chr19	10133765	G	*/-CGAGTAAC	6612	9	0.0013	2	2	42	39	0.98	1	1	3435	3177	4	5	#NAME?
	chr19	10133765	G	*/+T	6612	7	0.001	2	2	42	52	0.98	1	1	3435	3177	4	3	#NAME?
	chr19	10133766	C	*/-GAGTAACAGA	6313	11	0.0017	2	2	42	45	0.98	1	1	3312	3001	5	6	#NAME?
	chr19	10133766	C	*/-GAGTAACAGACATG	6313	28	0.0043	2	2	42	39	0.98	1	1	3312	3001	10	18	#NAME?
	chr19	10133766	C	*/-GA	6313	65	0.0099	2	2	42	42	0.98	1	1	3312	3001	26	39	#NAME?
	chr19	10133766	C	*/-GAG	6313	12	0.0018	2	2	42	41	0.98	1	1	3312	3001	6	6	#NAME?
	chr19	10133766	C	*/-GAGT	6313	20	0.003	2	2	42	40	0.98	1	1	3312	3001	13	7	#NAME?
	chr19	10133766	C	*/-GAGTA	6313	8	0.0012	2	2	42	39	0.98	1	1	3312	3001	4	4	#NAME?
	chr19	10133766	C	*/-GAGTAA	6313	18	0.0027	2	2	42	42	0.98	1	1	3312	3001	8	10	#NAME?
	chr19	10133766	C	*/-GAGTAACA	6313	74	0.0112	2	2	42	41	0.98	1	1	3312	3001	25	49	#NAME?
	chr19	10133766	C	*/-GAGTAACAG	6313	12	0.0018	2	2	42	41	0.98	1	1	3312	3001	4	8	#NAME?
	chr19	10133767	G	*/-A	5838	16	0.0025	2	2	42	40	0.98	1	1	3132	2706	1	15	C
	chr19	10133767	G	*/-AGTAACAGACA	5838	23	0.0036	2	2	42	40	0.98	1	1	3132	2706	13	10	#NAME?
	chr19	10133767	G	*/-AGT	5838	62	0.0098	2	2	42	40	0.98	1	1	3132	2706	29	33	#NAME?
	chr19	10133767	G	*/-AGTA	5838	76	0.012	2	2	42	44	0.98	1	1	3132	2706	38	38	#NAME?
	chr19	10133767	G	*/-AGTAA	5838	16	0.0025	2	2	42	42	0.98	1	1	3132	2706	8	8	#NAME?
	chr19	10133767	G	*/-AGTAAC	5838	225	0.0354	2	2	42	42	0.98	1	1	3132	2706	97	128	#NAME?
	chr19	10133767	G	*/-AGTAACA	5838	8	0.0013	2	2	42	40	0.98	1	1	3132	2706	4	4	#NAME?
	chr19	10133767	G	*/+A	5838	17	0.0027	2	2	42	40	0.98	1	1	3132	2706	6	11	#NAME?
	chr19	10133768	A	*/-G	5690	63	0.0106	2	2	41	40	0.98	1	1	3069	2621	29	34	#NAME?
	chr19	10133768	A	*/-GT	5690	41	0.0069	2	2	41	43	0.98	1	1	3069	2621	17	24	#NAME?
	chr19	10133768	A	*/-GTAAC	5690	21	0.0035	2	2	41	49	0.98	1	1	3069	2621	14	7	#NAME?
	chr19	10133768	A	*/-GTAACAG	5690	28	0.0047	2	2	41	39	0.98	1	1	3069	2621	4	24	#NAME?
	chr19	10133769	G	*/-T	5747	9	0.0015	2	2	41	45	0.98	1	1	3151	2596	4	5	C
	chr19	10133769	G	*/-TA	5747	12	0.002	2	2	41	41	0.98	1	1	3151	2596	5	7	#NAME?
	chr19	10133769	G	*/-TAA	5747	33	0.0056	2	2	41	42	0.98	1	1	3151	2596	16	17	#NAME?
	chr19	10133769	G	*/+T	5747	16	0.0027	2	2	41	42	0.98	1	1	3151	2596	7	9	#NAME?
	chr19	10133769	G	*/+TA	5747	15	0.0025	2	2	41	43	0.98	1	1	3151	2596	10	5	#NAME?
	chr19	10133769	G	*/+TAA	5747	23	0.0039	2	2	41	40	0.98	1	1	3151	2596	3	20	#NAME?
	chr19	10133770	T	*/-A	5223	148	0.0255	2	2	41	41	0.98	1	1	2864	2359	59	89	#NAME?
	chr19	10133770	T	*/-AA	5223	86	0.0148	2	2	41	40	0.98	1	1	2864	2359	32	54	#NAME?
	chr19	10133770	T	*/-AAC	5223	143	0.0246	2	2	41	41	0.98	1	1	2864	2359	66	77	#NAME?
	chr19	10133770	T	*/-AACA	5223	26	0.0045	2	2	41	40	0.98	1	1	2864	2359	8	18	#NAME?
	chr19	10133770	T	*/-AACAG	5223	28	0.0048	2	2	41	41	0.98	1	1	2864	2359	18	10	#NAME?
	chr19	10133770	T	*/-AACAGA	5223	25	0.0043	2	2	41	40	0.98	1	1	2864	2359	9	16	#NAME?
	chr19	10133770	T	*/-AACAGAC	5223	10	0.0017	2	2	41	40	0.98	1	1	2864	2359	3	7	#NAME?
	chr19	10133770	T	*/+A	5223	46	0.0079	2	2	41	40	0.98	1	1	2864	2359	18	28	#NAME?
	chr19	10133770	T	*/+AA	5223	14	0.0024	2	2	41	38	0.98	1	1	2864	2359	8	6	#NAME?
	chr19	10133771	A	*/-AC	5159	207	0.0369	2	2	41	40	0.98	1	1	2923	2236	76	131	#NAME?
	chr19	10133771	A	*/-ACAG	5159	159	0.0284	2	2	41	44	0.98	1	1	2923	2236	81	78	#NAME?
	chr19	10133771	A	*/-ACAGAC	5159	13	0.0023	2	1	41	41	0.98	1	1	2923	2236	0	13	#NAME?
	chr19	10133771	A	*/-ACAGACATG	5159	6	0.0011	2	2	41	39	0.98	1	1	2923	2236	3	3	#NAME?
	chr19	10133772	A	*/-C	5072	92	0.017	2	2	41	39	0.98	1	1	2921	2151	42	50	-C
	chr19	10133772	A	*/-CAGACATGGACC	5072	8	0.0015	2	2	41	51	0.98	1	1	2921	2151	4	4	-C
	chr19	10133772	A	*/-CAG	5072	168	0.031	2	2	41	42	0.98	1	1	2921	2151	91	77	#NAME?
	chr19	10133773	C	*/-A	5200	15	0.0028	2	2	41	38	0.98	1	1	3056	2144	4	11	#NAME?
	chr19	10133773	C	*/-AG	5200	14	0.0026	2	2	41	49	0.98	1	1	3056	2144	5	9	#NAME?
	chr19	10133773	C	*/+T	5200	18	0.0034	2	2	41	40	0.98	1	1	3056	2144	7	11	#NAME?
	chr19	10133774	A	*/-G	5961	24	0.0039	2	2	41	42	0.98	1	1	3486	2475	11	13	#NAME?
	chr19	10133774	A	*/+CTT	5961	15	0.0024	2	2	41	39	0.98	1	1	3486	2475	4	11	#NAME?
HEK_D7_2	chr19	10133759	T	*/-GACAGGCGAGTAACA	7089	360	0.0483	2	2	42	41	0.98	1	1	3837	3252	221	139	#NAME?
	chr19	10133760	G	*/-ACAGGCGAGTA	7039	14	0.002	2	2	42	41	0.98	1	1	3805	3234	12	2	#NAME?
	chr19	10133761	A	*/-CAGGCGAGTAACAGACATGGACCAT	7037	7	0.001	2	2	42	41	0.98	1	1	3816	3221	2	5	#NAME?
	chr19	10133763	A	*/-GGCGAGTAACAGACAT	6898	149	0.0211	2	2	42	41	0.98	1	1	3738	3160	78	71	#NAME?
	chr19	10133764	G	*/-GCGAGTAACA	6750	17	0.0025	2	2	42	40	0.98	1	1	3652	3098	5	12	#NAME?
	chr19	10133764	G	*/-GCGAGTAACAGACAT	6750	11	0.0016	2	2	42	41	0.98	1	1	3652	3098	4	7	#NAME?
	chr19	10133764	G	*/-GC	6750	17	0.0025	2	2	42	39	0.98	1	1	3652	3098	8	9	#NAME?
	chr19	10133764	G	*/-GCGA	6750	10	0.0015	2	2	42	47	0.98	1	1	3652	3098	6	4	#NAME?
	chr19	10133765	G	*/-C	6594	13	0.0019	2	2	42	41	0.98	1	1	3584	3010	5	8	-C
	chr19	10133765	G	*/-CGAGTAACAGA	6594	24	0.0035	2	2	42	41	0.98	1	1	3584	3010	18	6	#NAME?
	chr19	10133765	G	*/-CGAGTAACAGACATGGA	6594	11	0.0016	2	2	42	45	0.98	1	1	3584	3010	9	2	#NAME?
	chr19	10133765	G	*/-CGAGT	6594	10	0.0015	2	2	42	41	0.98	1	1	3584	3010	3	7	#NAME?
	chr19	10133765	G	*/-CGAGTA	6594	17	0.0025	2	2	42	42	0.98	1	1	3584	3010	6	11	#NAME?
	chr19	10133765	G	*/-CGAGTAA	6594	59	0.0087	2	2	42	40	0.98	1	1	3584	3010	26	33	#NAME?
	chr19	10133765	G	*/-CGAGTAAC	6594	9	0.0013	2	2	42	40	0.98	1	1	3584	3010	3	6	#NAME?
	chr19	10133766	C	*/-GAGTAACAGA	6323	14	0.0021	2	2	42	42	0.98	1	1	3483	2840	6	8	#NAME?
	chr19	10133766	C	*/-GAGTAACAGACATG	6323	14	0.0021	2	2	42	40	0.98	1	1	3483	2840	9	5	#NAME?
	chr19	10133766	C	*/-GA	6323	61	0.0093	2	2	42	44	0.98	1	1	3483	2840	23	38	#NAME?
	chr19	10133766	C	*/-GAG	6323	12	0.0018	2	2	42	41	0.98	1	1	3483	2840	4	8	#NAME?
	chr19	10133766	C	*/-GAGTA	6323	7	0.0011	2	2	42	39	0.98	1	1	3483	2840	2	5	#NAME?
	chr19	10133766	C	*/-GAGTAA	6323	23	0.0035	2	2	42	41	0.98	1	1	3483	2840	8	15	#NAME?
	chr19	10133766	C	*/-GAGTAACA	6323	82	0.0124	2	2	42	40	0.98	1	1	3483	2840	24	58	#NAME?
	chr19	10133766	C	*/-GAGTAACAG	6323	11	0.0017	2	2	42	44	0.98	1	1	3483	2840	4	7	#NAME?
	chr19	10133767	G	*/-A	5784	10	0.0016	2	2	42	40	0.98	1	1	3264	2520	7	3	C
	chr19	10133767	G	*/-AGTAACAGACA	5784	21	0.0033	2	2	42	41	0.98	1	1	3264	2520	12	9	#NAME?
	chr19	10133767	G	*/-AGTAACAGACAT	5784	9	0.0014	2	2	42	40	0.98	1	1	3264	2520	5	4	#NAME?
	chr19	10133767	G	*/-AGT	5784	59	0.0093	2	2	42	41	0.98	1	1	3264	2520	32	27	#NAME?
	chr19	10133767	G	*/-AGTA	5784	115	0.0181	2	2	42	42	0.98	1	1	3264	2520	72	43	#NAME?
	chr19	10133767	G	*/-AGTAA	5784	10	0.0016	2	2	42	40	0.98	1	1	3264	2520	8	2	#NAME?
	chr19	10133767	G	*/-AGTAAC	5784	249	0.0392	2	2	42	41	0.98	1	1	3264	2520	79	170	#NAME?
	chr19	10133767	G	*/-AGTAACA	5784	21	0.0033	2	2	42	38	0.98	1	1	3264	2520	5	16	#NAME?
	chr19	10133767	G	*/+AGTA	5784	12	0.0019	2	2	42	43	0.98	1	1	3264	2520	8	4	#NAME?
	chr19	10133767	G	*/+AGTAA	5784	8	0.0013	2	1	42	51	0.98	1	1	3264	2520	8	0	#NAME?
	chr19	10133768	A	*/-G	5756	41	0.0069	2	2	42	42	0.98	1	1	3265	2491	20	21	#NAME?
	chr19	10133768	A	*/-GT	5756	36	0.0061	2	2	42	41	0.98	1	1	3265	2491	11	25	#NAME?
	chr19	10133768	A	*/-GTAAC	5756	22	0.0037	2	2	42	39	0.98	1	1	3265	2491	16	6	#NAME?
	chr19	10133768	A	*/-GTAACAG	5756	23	0.0039	2	2	42	41	0.98	1	1	3265	2491	7	16	#NAME?
	chr19	10133769	G	*/-T	5717	8	0.0014	2	2	42	39	0.98	1	1	3278	2439	2	6	C
	chr19	10133769	G	*/-TA	5717	27	0.0046	2	2	42	40	0.98	1	1	3278	2439	10	17	#NAME?
	chr19	10133769	G	*/-TAA	5717	22	0.0037	2	2	42	41	0.98	1	1	3278	2439	13	9	#NAME?
	chr19	10133769	G	*/-TAAC	5717	10	0.0017	2	2	42	39	0.98	1	1	3278	2439	5	5	#NAME?
	chr19	10133769	G	*/-TAACAGA	5717	10	0.0017	2	2	42	43	0.98	1	1	3278	2439	2	8	#NAME?
	chr19	10133769	G	*/-TAACAGACA	5717	7	0.0012	2	2	42	52	0.98	1	1	3278	2439	3	4	#NAME?
	chr19	10133769	G	*/+T	5717	22	0.0037	2	2	42	39	0.98	1	1	3278	2439	13	9	#NAME?
	chr19	10133769	G	*/+TA	5717	10	0.0017	2	2	42	39	0.98	1	1	3278	2439	6	4	#NAME?
	chr19	10133769	G	*/+TAA	5717	14	0.0024	2	2	42	40	0.98	1	1	3278	2439	8	6	#NAME?
	chr19	10133770	T	*/-A	5259	151	0.026	2	2	41	40	0.98	1	1	3027	2232	57	94	#NAME?
	chr19	10133770	T	*/-AA	5259	62	0.0107	2	2	41	41	0.98	1	1	3027	2232	29	33	#NAME?
	chr19	10133770	T	*/-AAC	5259	183	0.0315	2	2	41	41	0.98	1	1	3027	2232	84	99	#NAME?
	chr19	10133770	T	*/-AACA	5259	13	0.0022	2	2	41	38	0.98	1	1	3027	2232	7	6	#NAME?
	chr19	10133770	T	*/-AACAG	5259	30	0.0052	2	2	41	39	0.98	1	1	3027	2232	22	8	#NAME?
	chr19	10133770	T	*/-AACAGA	5259	12	0.0021	2	2	41	38	0.98	1	1	3027	2232	7	5	#NAME?
	chr19	10133770	T	*/+A	5259	52	0.009	2	2	41	39	0.98	1	1	3027	2232	31	21	#NAME?
	chr19	10133770	T	*/+AA	5259	14	0.0024	2	2	41	38	0.98	1	1	3027	2232	7	7	#NAME?
	chr19	10133771	A	*/-AC	5150	270	0.0485	2	2	41	42	0.98	1	1	3064	2086	103	167	#NAME?
	chr19	10133771	A	*/-ACAG	5150	102	0.0183	2	2	41	41	0.98	1	1	3064	2086	46	56	#NAME?
	chr19	10133771	A	*/-ACAGAC	5150	29	0.0052	2	2	41	42	0.98	1	1	3064	2086	9	20	#NAME?
	chr19	10133772	A	*/-C	5218	56	0.0103	2	2	42	39	0.98	1	1	3132	2086	16	40	-C
	chr19	10133772	A	*/-CAG	5218	121	0.0222	2	2	42	42	0.98	1	1	3132	2086	56	65	#NAME?
	chr19	10133773	C	*/-A	5234	7	0.0013	2	2	41	41	0.98	1	1	3198	2036	2	5	A
	chr19	10133773	C	*/-AG	5234	17	0.0032	2	2	41	39	0.98	1	1	3198	2036	3	14	#NAME?
	chr19	10133773	C	*/-AGA	5234	7	0.0013	2	2	41	39	0.98	1	1	3198	2036	3	4	#NAME?
	chr19	10133774	A	*/+CTT	6148	11	0.0017	2	2	41	38	0.98	1	1	3673	2475	7	4	#NAME?
HEK_D21_1	chr19	10133759	T	*/-GACAGGCGAGTAACA	7134	295	0.0397	2	2	42	41	0.98	1	1	4394	2740	154	141	#NAME?
	chr19	10133760	G	*/-ACAGGCGAGTA	7095	10	0.0014	2	1	42	41	0.98	1	1	4365	2730	10	0	#NAME?
	chr19	10133763	A	*/-GGCGAGTAACAGACAT	7026	66	0.0093	2	2	42	41	0.98	1	1	4336	2690	38	28	#NAME?
	chr19	10133764	G	*/-GCGAGTAACA	6916	8	0.0012	2	2	42	45	0.98	1	1	4269	2647	4	4	#NAME?
	chr19	10133764	G	*/-GC	6916	12	0.0017	2	2	42	39	0.98	1	1	4269	2647	4	8	#NAME?
	chr19	10133765	G	*/-C	6840	9	0.0013	2	2	42	45	0.98	1	1	4242	2598	6	3	-C
	chr19	10133765	G	*/-CGAGTAACAGA	6840	7	0.001	2	2	42	52	0.98	1	1	4242	2598	6	1	-C
	chr19	10133765	G	*/-CGAGTAACAGACATGGA	6840	19	0.0027	2	2	42	41	0.98	1	1	4242	2598	11	8	#NAME?
	chr19	10133765	G	*/-CGAGTA	6840	11	0.0016	2	2	42	43	0.98	1	1	4242	2598	4	7	#NAME?
	chr19	10133765	G	*/-CGAGTAA	6840	33	0.0047	2	2	42	41	0.98	1	1	4242	2598	15	18	#NAME?
	chr19	10133765	G	*/-CGAGTAAC	6840	11	0.0016	2	2	42	40	0.98	1	1	4242	2598	1	10	#NAME?
	chr19	10133765	G	*/+T	6840	8	0.0012	2	2	42	40	0.98	1	1	4242	2598	4	4	#NAME?
	chr19	10133766	C	*/-GAGTAACAGACATG	6640	8	0.0012	2	1	42	41	0.98	1	1	4163	2477	8	0	#NAME?
	chr19	10133766	C	*/-GA	6640	31	0.0045	2	2	42	40	0.98	1	1	4163	2477	11	20	#NAME?
	chr19	10133766	C	*/-GAG	6640	15	0.0022	2	2	42	41	0.98	1	1	4163	2477	7	8	#NAME?
	chr19	10133766	C	*/-GAGT	6640	12	0.0018	2	2	42	36	0.98	1	1	4163	2477	4	8	#NAME?
	chr19	10133766	C	*/-GAGTA	6640	9	0.0013	2	2	42	40	0.98	1	1	4163	2477	4	5	#NAME?
	chr19	10133766	C	*/-GAGTAA	6640	21	0.0031	2	2	42	45	0.98	1	1	4163	2477	6	15	#NAME?
	chr19	10133766	C	*/-GAGTAACA	6640	68	0.0099	2	2	42	42	0.98	1	1	4163	2477	24	44	#NAME?
	chr19	10133767	G	*/-A	6190	11	0.0016	2	2	42	38	0.98	1	1	3938	2252	8	3	C
	chr19	10133767	G	*/-AGTAACAGACA	6190	7	0.001	2	1	42	41	0.98	1	1	3938	2252	7	0	C
	chr19	10133767	G	*/-AGT	6190	83	0.0124	2	2	42	41	0.98	1	1	3938	2252	49	34	#NAME?
	chr19	10133767	G	*/-AGTA	6190	64	0.0096	2	2	42	45	0.98	1	1	3938	2252	37	27	#NAME?
	chr19	10133767	G	*/-AGTAAC	6190	229	0.0343	2	2	42	43	0.98	1	1	3938	2252	102	127	#NAME?
	chr19	10133767	G	*/+AGT	6190	14	0.0021	2	2	42	40	0.98	1	1	3938	2252	4	10	#NAME?
	chr19	10133767	G	*/+AGTA	6190	10	0.0015	2	2	42	41	0.98	1	1	3938	2252	8	2	#NAME?
	chr19	10133767	G	*/+AGTAA	6190	9	0.0013	2	2	42	41	0.98	1	1	3938	2252	4	5	#NAME?
	chr19	10133768	A	*/-G	6129	65	0.0103	2	2	42	42	0.98	1	1	3916	2213	40	25	#NAME?
	chr19	10133768	A	*/-GT	6129	23	0.0037	2	2	42	45	0.98	1	1	3916	2213	11	12	#NAME?
	chr19	10133768	A	*/-GTAAC	6129	14	0.0022	2	2	42	38	0.98	1	1	3916	2213	5	9	#NAME?
	chr19	10133768	A	*/-GTAACAG	6129	9	0.0014	2	2	42	49	0.98	1	1	3916	2213	3	6	#NAME?
	chr19	10133769	G	*/-T	6064	15	0.0024	2	2	42	40	0.98	1	1	3912	2152	8	7	C
	chr19	10133769	G	*/-TAACAGACATGGA	6064	7	0.0011	2	2	42	40	0.98	1	1	3912	2152	4	3	C
	chr19	10133769	G	*/-TA	6064	9	0.0014	2	2	42	48	0.98	1	1	3912	2152	4	5	#NAME?
	chr19	10133769	G	*/-TAACAGACATGGACCATCAGGAAACAT	6064	6	0.001	2	2	42	41	0.98	1	1	3912	2152	5	1	#NAME?
	chr19	10133769	G	*/-TAA	6064	29	0.0046	2	2	42	40	0.98	1	1	3912	2152	17	12	#NAME?
	chr19	10133769	G	*/-TAACAGA	6064	11	0.0018	2	2	42	39	0.98	1	1	3912	2152	3	8	#NAME?
	chr19	10133769	G	*/+T	6064	11	0.0018	2	2	42	40	0.98	1	1	3912	2152	5	6	#NAME?
	chr19	10133769	G	*/+TA	6064	9	0.0014	2	2	42	40	0.98	1	1	3912	2152	3	6	#NAME?
	chr19	10133769	G	*/+TAA	6064	45	0.0072	2	2	42	41	0.98	1	1	3912	2152	17	28	#NAME?
	chr19	10133770	T	*/-A	5588	107	0.0176	2	2	41	40	0.98	1	1	3606	1982	43	64	#NAME?
	chr19	10133770	T	*/-AA	5588	80	0.0132	2	2	41	40	0.98	1	1	3606	1982	24	56	#NAME?
	chr19	10133770	T	*/-AAC	5588	129	0.0213	2	2	41	41	0.98	1	1	3606	1982	66	63	#NAME?
	chr19	10133770	T	*/-AACA	5588	16	0.0026	2	2	41	39	0.98	1	1	3606	1982	5	11	#NAME?
	chr19	10133770	T	*/-AACAG	5588	26	0.0043	2	2	41	42	0.98	1	1	3606	1982	16	10	#NAME?
	chr19	10133770	T	*/-AACAGA	5588	19	0.0031	2	2	41	41	0.98	1	1	3606	1982	7	12	#NAME?
	chr19	10133770	T	*/+A	5588	64	0.0105	2	2	41	40	0.98	1	1	3606	1982	32	32	#NAME?
	chr19	10133770	T	*/+AA	5588	15	0.0025	2	2	41	43	0.98	1	1	3606	1982	8	7	#NAME?
	chr19	10133771	A	*/-AC	5689	183	0.0303	2	2	41	41	0.98	1	1	3776	1913	90	93	#NAME?
	chr19	10133771	A	*/-ACAG	5689	110	0.0182	2	2	41	41	0.98	1	1	3776	1913	49	61	#NAME?
	chr19	10133771	A	*/-ACAGAC	5689	7	0.0012	2	2	41	46	0.98	1	1	3776	1913	4	3	#NAME?
	chr19	10133772	A	*/-C	5761	32	0.0054	2	2	42	40	0.98	1	1	3848	1913	18	14	-C
	chr19	10133772	A	*/-CAG	5761	83	0.0141	2	2	42	41	0.98	1	1	3848	1913	34	49	#NAME?
	chr19	10133773	C	*/-AG	5818	7	0.0012	2	2	41	38	0.98	1	1	3891	1927	3	4	#NAME?
HEK_D21_2	chr19	10133755	C	*/-ACTTGACAGGCGAGTAACAG	7248	8	0.0011	2	2	43	35	0.98	1	1	4841	2407	7	1	#NAME?
	chr19	10133759	T	*/-GACAGGCGAGTAACA	7048	239	0.0328	2	2	43	40	0.98	1	1	4730	2318	128	111	#NAME?
	chr19	10133760	G	*/-ACAGGCGAGTA	6983	10	0.0014	2	2	43	43	0.98	1	1	4679	2304	8	2	#NAME?
	chr19	10133763	A	*/-GGCGAGTAACAGACAT	6909	88	0.0126	2	2	43	41	0.98	1	1	4647	2262	44	44	#NAME?
	chr19	10133764	G	*/-GCGAGTAACA	6808	21	0.0031	2	2	43	43	0.98	1	1	4608	2200	9	12	#NAME?
	chr19	10133764	G	*/-GCGA	6808	11	0.0016	2	2	43	44	0.98	1	1	4608	2200	5	6	#NAME?
	chr19	10133765	G	*/-CGAGTAACAGA	6718	9	0.0013	2	1	43	44	0.98	1	1	4573	2145	9	0	#NAME?
	chr19	10133765	G	*/-CGAGTAACAGACATGGA	6718	13	0.0019	2	2	43	41	0.98	1	1	4573	2145	8	5	#NAME?
	chr19	10133765	G	*/-CGAGT	6718	7	0.001	2	2	43	38	0.98	1	1	4573	2145	1	6	#NAME?
	chr19	10133765	G	*/-CGAGTAA	6718	28	0.0041	2	2	43	39	0.98	1	1	4573	2145	11	17	#NAME?
	chr19	10133765	G	*/-CGAGTAAC	6718	10	0.0015	2	2	43	42	0.98	1	1	4573	2145	5	5	#NAME?
	chr19	10133765	G	*/+ACCAT	6718	10	0.0015	2	2	43	48	0.98	1	1	4573	2145	6	4	#NAME?
	chr19	10133766	C	*/-GAGTAACAGACATG	6531	10	0.0015	2	2	43	47	0.98	1	1	4504	2027	9	1	#NAME?
	chr19	10133766	C	*/-GA	6531	23	0.0034	2	2	43	37	0.98	1	1	4504	2027	16	7	#NAME?
	chr19	10133766	C	*/-GAG	6531	11	0.0016	2	2	43	38	0.98	1	1	4504	2027	7	4	#NAME?
	chr19	10133766	C	*/-GAGT	6531	10	0.0015	2	2	43	45	0.98	1	1	4504	2027	7	3	#NAME?
	chr19	10133766	C	*/-GAGTA	6531	12	0.0018	2	2	43	40	0.98	1	1	4504	2027	7	5	#NAME?
	chr19	10133766	C	*/-GAGTAA	6531	15	0.0022	2	2	43	37	0.98	1	1	4504	2027	5	10	#NAME?
	chr19	10133766	C	*/-GAGTAACA	6531	81	0.012	2	2	43	40	0.98	1	1	4504	2027	29	52	#NAME?
	chr19	10133766	C	*/-GAGTAACAG	6531	10	0.0015	2	2	43	41	0.98	1	1	4504	2027	6	4	#NAME?
	chr19	10133767	G	*/-A	6052	24	0.0037	2	2	43	45	0.98	1	1	4277	1775	18	6	#NAME?
	chr19	10133767	G	*/-AGTAACAGACA	6052	7	0.0011	2	2	43	39	0.98	1	1	4277	1775	6	1	#NAME?
	chr19	10133767	G	*/-AGT	6052	50	0.0076	2	2	43	42	0.98	1	1	4277	1775	35	15	#NAME?
	chr19	10133767	G	*/-AGTA	6052	57	0.0087	2	2	43	43	0.98	1	1	4277	1775	45	12	#NAME?
	chr19	10133767	G	*/-AGTAA	6052	17	0.0026	2	2	43	38	0.98	1	1	4277	1775	9	8	#NAME?
	chr19	10133767	G	*/-AGTAAC	6052	260	0.0398	2	2	43	41	0.98	1	1	4277	1775	85	175	#NAME?
	chr19	10133767	G	*/+AGT	6052	12	0.0018	2	2	43	42	0.98	1	1	4277	1775	3	9	#NAME?
	chr19	10133767	G	*/+AGTA	6052	8	0.0012	2	2	43	51	0.98	1	1	4277	1775	7	1	#NAME?
	chr19	10133768	A	*/-G	6038	32	0.0052	2	2	43	42	0.98	1	1	4282	1756	19	13	#NAME?
	chr19	10133768	A	*/-GT	6038	16	0.0026	2	2	43	44	0.98	1	1	4282	1756	15	1	#NAME?
	chr19	10133768	A	*/-GTAAC	6038	11	0.0018	2	2	43	44	0.98	1	1	4282	1756	7	4	#NAME?
	chr19	10133768	A	*/-GTAACAG	6038	7	0.0011	2	2	43	37	0.98	1	1	4282	1756	3	4	#NAME?
	chr19	10133769	G	*/-TA	6027	7	0.0011	2	2	43	41	0.98	1	1	4326	1701	4	3	#NAME?
	chr19	10133769	G	*/-TAA	6027	15	0.0024	2	2	43	46	0.98	1	1	4326	1701	10	5	#NAME?
	chr19	10133769	G	*/-TAACAGA	6027	9	0.0015	2	2	43	41	0.98	1	1	4326	1701	2	7	#NAME?
	chr19	10133769	G	*/+T	6027	22	0.0036	2	2	43	41	0.98	1	1	4326	1701	9	13	#NAME?
	chr19	10133769	G	*/+TA	6027	16	0.0026	2	2	43	43	0.98	1	1	4326	1701	9	7	#NAME?
	chr19	10133769	G	*/+TAA	6027	26	0.0042	2	2	43	41	0.98	1	1	4326	1701	8	18	#NAME?
	chr19	10133770	T	*/-A	5562	102	0.0171	2	2	42	39	0.98	1	1	3955	1607	56	46	#NAME?
	chr19	10133770	T	*/-AA	5562	33	0.0055	2	2	42	41	0.98	1	1	3955	1607	27	6	#NAME?
	chr19	10133770	T	*/-AAC	5562	103	0.0172	2	2	42	40	0.98	1	1	3955	1607	81	22	#NAME?
	chr19	10133770	T	*/-AACA	5562	14	0.0023	2	2	42	37	0.98	1	1	3955	1607	10	4	#NAME?
	chr19	10133770	T	*/-AACAG	5562	22	0.0037	2	2	42	39	0.98	1	1	3955	1607	10	12	#NAME?
	chr19	10133770	T	*/-AACAGA	5562	23	0.0038	2	2	42	40	0.98	1	1	3955	1607	5	18	#NAME?
	chr19	10133770	T	*/+A	5562	76	0.0127	2	2	42	42	0.98	1	1	3955	1607	46	30	#NAME?
	chr19	10133770	T	*/+AA	5562	11	0.0018	2	2	42	39	0.98	1	1	3955	1607	4	7	#NAME?
	chr19	10133771	A	*/-AC	5753	90	0.0152	2	2	42	43	0.98	1	1	4122	1631	71	19	#NAME?
	chr19	10133771	A	*/-ACAG	5753	67	0.0113	2	2	42	41	0.98	1	1	4122	1631	47	20	#NAME?
	chr19	10133771	A	*/-ACAGAC	5753	9	0.0015	2	2	42	49	0.98	1	1	4122	1631	5	4	#NAME?
	chr19	10133772	A	*/-C	5773	39	0.0066	2	2	43	39	0.98	1	1	4184	1589	29	10	-C
	chr19	10133772	A	*/-CAG	5773	49	0.0083	2	2	43	43	0.98	1	1	4184	1589	39	10	#NAME?
	chr19	10133774	A	*/+T	6385	13	0.002	2	2	42	40	0.98	1	1	4666	1719	7	6	#NAME?
HEK_D21_3	chr19	10133759	T	*/-GACAGGCGAGTAACA	7128	208	0.0283	2	2	43	40	0.98	1	1	3890	3238	106	102	#NAME?
	chr19	10133760	G	*/-ACAGGCGAGTA	7087	7	0.001	2	2	43	46	0.98	1	1	3856	3231	6	1	#NAME?
	chr19	10133763	A	*/-GGCGAGTAACAGACAT	7013	56	0.0079	2	2	43	41	0.98	1	1	3836	3177	25	31	#NAME?
	chr19	10133764	G	*/-GCGAGTAACA	6957	10	0.0014	2	2	43	44	0.98	1	1	3808	3149	2	8	#NAME?
	chr19	10133764	G	*/-GC	6957	9	0.0013	2	2	43	45	0.98	1	1	3808	3149	7	2	#NAME?
	chr19	10133764	G	*/-GCGA	6957	8	0.0011	2	2	43	41	0.98	1	1	3808	3149	2	6	#NAME?
	chr19	10133765	G	*/-C	6863	11	0.0016	2	2	43	39	0.98	1	1	3775	3088	4	7	-C
	chr19	10133765	G	*/-CGAGTAACAGA	6863	9	0.0013	2	2	43	52	0.98	1	1	3775	3088	5	4	-C
	chr19	10133765	G	*/-CGAGTAACAGACATGGA	6863	13	0.0019	2	2	43	40	0.98	1	1	3775	3088	8	5	#NAME?
	chr19	10133765	G	*/-CGAGT	6863	7	0.001	2	2	43	46	0.98	1	1	3775	3088	4	3	#NAME?
	chr19	10133765	G	*/-CGAGTA	6863	16	0.0023	2	2	43	41	0.98	1	1	3775	3088	9	7	#NAME?
	chr19	10133765	G	*/-CGAGTAA	6863	23	0.0033	2	2	43	42	0.98	1	1	3775	3088	6	17	#NAME?
	chr19	10133766	C	*/-GAGTAACAGACATG	6624	11	0.0016	2	2	43	42	0.98	1	1	3681	2943	6	5	#NAME?
	chr19	10133766	C	*/-GA	6624	48	0.007	2	2	43	44	0.98	1	1	3681	2943	23	25	#NAME?
	chr19	10133766	C	*/-GAG	6624	15	0.0022	2	2	43	42	0.98	1	1	3681	2943	8	7	#NAME?
	chr19	10133766	C	*/-GAGT	6624	14	0.002	2	2	43	43	0.98	1	1	3681	2943	8	6	#NAME?
	chr19	10133766	C	*/-GAGTA	6624	13	0.0019	2	2	43	50	0.98	1	1	3681	2943	7	6	#NAME?
	chr19	10133766	C	*/-GAGTAA	6624	15	0.0022	2	2	43	40	0.98	1	1	3681	2943	7	8	#NAME?
	chr19	10133766	C	*/-GAGTAACA	6624	55	0.008	2	2	43	40	0.98	1	1	3681	2943	19	36	#NAME?
	chr19	10133766	C	*/-GAGTAACAG	6624	9	0.0013	2	2	43	38	0.98	1	1	3681	2943	2	7	#NAME?
	chr19	10133766	C	*/+GAGTAA	6624	12	0.0017	2	2	43	46	0.98	1	1	3681	2943	6	6	#NAME?
	chr19	10133767	G	*/-A	6257	20	0.003	2	2	43	41	0.98	1	1	3543	2714	6	14	#NAME?
	chr19	10133767	G	*/-AGTAACAGACA	6257	7	0.001	2	2	43	48	0.98	1	1	3543	2714	5	2	#NAME?
	chr19	10133767	G	*/-AGT	6257	61	0.0091	2	2	43	42	0.98	1	1	3543	2714	23	38	#NAME?
	chr19	10133767	G	*/-AGTA	6257	59	0.0088	2	2	43	42	0.98	1	1	3543	2714	33	26	#NAME?
	chr19	10133767	G	*/-AGTAAC	6257	220	0.0328	2	2	43	42	0.98	1	1	3543	2714	92	128	#NAME?
	chr19	10133767	G	*/+AGT	6257	13	0.0019	2	2	43	39	0.98	1	1	3543	2714	5	8	#NAME?
	chr19	10133767	G	*/+AGTA	6257	19	0.0028	2	2	43	40	0.98	1	1	3543	2714	8	11	#NAME?
	chr19	10133768	A	*/-G	6168	65	0.0103	2	2	43	42	0.98	1	1	3516	2652	27	38	#NAME?
	chr19	10133768	A	*/-GT	6168	39	0.0062	2	2	43	41	0.98	1	1	3516	2652	11	28	#NAME?
	chr19	10133768	A	*/-GTAAC	6168	9	0.0014	2	2	43	39	0.98	1	1	3516	2652	4	5	#NAME?
	chr19	10133769	G	*/-T	6123	7	0.0011	2	1	43	37	0.98	1	1	3530	2593	0	7	C
	chr19	10133769	G	*/-TA	6123	11	0.0017	2	2	43	44	0.98	1	1	3530	2593	7	4	#NAME?
	chr19	10133769	G	*/-TAA	6123	31	0.0049	2	2	43	39	0.98	1	1	3530	2593	15	16	#NAME?
	chr19	10133769	G	*/+T	6123	14	0.0022	2	2	43	43	0.98	1	1	3530	2593	8	6	#NAME?
	chr19	10133769	G	*/+TA	6123	9	0.0014	2	2	43	45	0.98	1	1	3530	2593	4	5	#NAME?
	chr19	10133769	G	*/+TAA	6123	71	0.0113	2	2	43	43	0.98	1	1	3530	2593	20	51	#NAME?
	chr19	10133769	G	*/+TAATAA	6123	6	0.001	2	1	43	41	0.98	1	1	3530	2593	0	6	#NAME?
	chr19	10133770	T	*/-A	5746	158	0.0254	2	2	42	40	0.98	1	1	3278	2468	66	92	#NAME?
	chr19	10133770	T	*/-AA	5746	36	0.0058	2	2	42	41	0.98	1	1	3278	2468	17	19	#NAME?
	chr19	10133770	T	*/-AAC	5746	116	0.0186	2	2	42	39	0.98	1	1	3278	2468	57	59	#NAME?
	chr19	10133770	T	*/-AACA	5746	16	0.0026	2	2	42	36	0.98	1	1	3278	2468	7	9	#NAME?
	chr19	10133770	T	*/-AACAG	5746	18	0.0029	2	2	42	39	0.98	1	1	3278	2468	10	8	#NAME?
	chr19	10133770	T	*/-AACAGA	5746	14	0.0022	2	2	42	40	0.98	1	1	3278	2468	3	11	#NAME?
	chr19	10133770	T	*/+A	5746	78	0.0125	2	2	42	40	0.98	1	1	3278	2468	36	42	#NAME?
	chr19	10133770	T	*/+AA	5746	21	0.0034	2	2	42	42	0.98	1	1	3278	2468	16	5	#NAME?
	chr19	10133771	A	*/-AC	5852	155	0.0253	2	2	42	41	0.98	1	1	3394	2458	79	76	#NAME?
	chr19	10133771	A	*/-ACAG	5852	96	0.0156	2	2	42	45	0.98	1	1	3394	2458	50	46	#NAME?
	chr19	10133771	A	*/-ACAGAC	5852	13	0.0021	2	2	42	50	0.98	1	1	3394	2458	3	10	#NAME?
	chr19	10133772	A	*/-C	5917	53	0.0087	2	2	43	41	0.98	1	1	3462	2455	19	34	-C
	chr19	10133772	A	*/-CAG	5917	73	0.012	2	2	43	40	0.98	1	1	3462	2455	30	43	#NAME?
	chr19	10133773	C	*/-AGA	5893	10	0.0017	2	2	42	39	0.98	1	1	3499	2394	5	5	#NAME?
HEK_D21_4	chr19	10133759	T	*/-GACAGGCGAGTAACA	7150	180	0.0245	2	2	42	40	0.98	1	1	4467	2683	100	80	#NAME?
	chr19	10133763	A	*/-GGCGAGTAACAGACAT	7089	38	0.0053	2	2	43	39	0.98	1	1	4439	2650	25	13	#NAME?
	chr19	10133764	G	*/-GCGAGTAACA	7007	11	0.0016	2	2	42	51	0.98	1	1	4379	2628	5	6	#NAME?
	chr19	10133764	G	*/-GC	7007	8	0.0011	2	2	42	51	0.98	1	1	4379	2628	6	2	#NAME?
	chr19	10133764	G	*/-GCGA	7007	11	0.0016	2	2	42	41	0.98	1	1	4379	2628	10	1	#NAME?
	chr19	10133765	G	*/-CGAGTAACAGA	6950	9	0.0013	2	2	42	43	0.98	1	1	4349	2601	8	1	#NAME?
	chr19	10133765	G	*/-CGA	6950	8	0.0011	2	2	42	45	0.98	1	1	4349	2601	6	2	#NAME?
	chr19	10133765	G	*/-CGAGT	6950	7	0.001	2	2	42	41	0.98	1	1	4349	2601	2	5	#NAME?
	chr19	10133765	G	*/-CGAGTAA	6950	9	0.0013	2	2	42	45	0.98	1	1	4349	2601	5	4	#NAME?
	chr19	10133765	G	*/+T	6950	7	0.001	2	2	42	35	0.98	1	1	4349	2601	2	5	#NAME?
	chr19	10133766	C	*/-GAGTAACAGA	6781	9	0.0013	2	2	42	44	0.98	1	1	4289	2492	1	8	#NAME?
	chr19	10133766	C	*/-GA	6781	29	0.0042	2	2	42	43	0.98	1	1	4289	2492	11	18	#NAME?
	chr19	10133766	C	*/-GAG	6781	11	0.0016	2	2	42	39	0.98	1	1	4289	2492	6	5	#NAME?
	chr19	10133766	C	*/-GAGT	6781	32	0.0046	2	2	42	42	0.98	1	1	4289	2492	21	11	#NAME?
	chr19	10133766	C	*/-GAGTA	6781	8	0.0011	2	2	42	45	0.98	1	1	4289	2492	4	4	#NAME?
	chr19	10133766	C	*/-GAGTAA	6781	12	0.0017	2	2	42	45	0.98	1	1	4289	2492	5	7	#NAME?
	chr19	10133766	C	*/-GAGTAACA	6781	52	0.0075	2	2	42	40	0.98	1	1	4289	2492	25	27	#NAME?
	chr19	10133767	G	*/-A	6412	8	0.0012	2	2	42	50	0.98	1	1	4116	2296	7	1	C
	chr19	10133767	G	*/-AGT	6412	54	0.0079	2	2	42	43	0.98	1	1	4116	2296	28	26	#NAME?
	chr19	10133767	G	*/-AGTA	6412	49	0.0072	2	2	42	41	0.98	1	1	4116	2296	27	22	#NAME?
	chr19	10133767	G	*/-AGTAA	6412	11	0.0016	2	2	42	43	0.98	1	1	4116	2296	6	5	#NAME?
	chr19	10133767	G	*/-AGTAAC	6412	220	0.0323	2	2	42	43	0.98	1	1	4116	2296	96	124	#NAME?
	chr19	10133767	G	*/+A	6412	12	0.0018	2	2	42	39	0.98	1	1	4116	2296	8	4	#NAME?
	chr19	10133767	G	*/+AGTA	6412	12	0.0018	2	2	42	40	0.98	1	1	4116	2296	6	6	#NAME?
	chr19	10133767	G	*/+AGTAA	6412	10	0.0015	2	2	42	44	0.98	1	1	4116	2296	6	4	#NAME?
	chr19	10133768	A	*/-G	6378	31	0.0048	2	2	42	39	0.98	1	1	4108	2270	14	17	#NAME?
	chr19	10133768	A	*/-GT	6378	11	0.0017	2	2	42	40	0.98	1	1	4108	2270	5	6	#NAME?
	chr19	10133768	A	*/-GTAAC	6378	13	0.002	2	2	42	50	0.98	1	1	4108	2270	8	5	#NAME?
	chr19	10133769	G	*/-T	6395	8	0.0012	2	2	42	38	0.98	1	1	4162	2233	2	6	C
	chr19	10133769	G	*/-TA	6395	11	0.0017	2	2	42	40	0.98	1	1	4162	2233	6	5	#NAME?
	chr19	10133769	G	*/-TAA	6395	9	0.0014	2	2	42	50	0.98	1	1	4162	2233	5	4	#NAME?
	chr19	10133769	G	*/+T	6395	17	0.0026	2	2	42	39	0.98	1	1	4162	2233	9	8	#NAME?
	chr19	10133769	G	*/+TA	6395	8	0.0012	2	2	42	46	0.98	1	1	4162	2233	5	3	#NAME?
	chr19	10133769	G	*/+TAA	6395	11	0.0017	2	2	42	42	0.98	1	1	4162	2233	5	6	#NAME?
	chr19	10133770	T	*/-A	5943	125	0.0197	2	2	41	40	0.98	1	1	3862	2081	52	73	#NAME?
	chr19	10133770	T	*/-AA	5943	27	0.0043	2	2	41	39	0.98	1	1	3862	2081	11	16	#NAME?
	chr19	10133770	T	*/-AAC	5943	85	0.0134	2	2	41	42	0.98	1	1	3862	2081	42	43	#NAME?
	chr19	10133770	T	*/-AACA	5943	26	0.0041	2	2	41	44	0.98	1	1	3862	2081	13	13	#NAME?
	chr19	10133770	T	*/-AACAG	5943	35	0.0055	2	2	41	39	0.98	1	1	3862	2081	23	12	#NAME?
	chr19	10133770	T	*/-AACAGA	5943	8	0.0013	2	2	41	41	0.98	1	1	3862	2081	5	3	#NAME?
	chr19	10133770	T	*/+A	5943	49	0.0077	2	2	41	42	0.98	1	1	3862	2081	30	19	#NAME?
	chr19	10133770	T	*/+AA	5943	24	0.0038	2	2	41	37	0.98	1	1	3862	2081	11	13	#NAME?
	chr19	10133771	A	*/-AC	6057	136	0.0215	2	2	42	43	0.98	1	1	4014	2043	74	62	#NAME?
	chr19	10133771	A	*/-ACAG	6057	88	0.0139	2	2	42	42	0.98	1	1	4014	2043	37	51	#NAME?
	chr19	10133772	A	*/-C	6170	16	0.0026	2	2	42	37	0.98	1	1	4117	2053	4	12	-C
	chr19	10133772	A	*/-CAG	6170	58	0.0093	2	2	42	43	0.98	1	1	4117	2053	33	25	#NAME?
HEK_D21_5	chr19	10133755	C	*/-ACTTGACAGGCGAGTAACAG	6138	6	0.001	2	2	41	39	0.98	1	1	3364	2774	2	4	#NAME?
	chr19	10133759	T	*/-GACAGGCGAGTAACA	7120	152	0.0209	2	2	43	41	0.98	1	1	4351	2769	60	92	#NAME?
	chr19	10133760	G	*/-ACAGGCGAGTA	7085	10	0.0014	2	2	43	41	0.98	1	1	4323	2762	9	1	#NAME?
	chr19	10133763	A	*/-GGCGAGTAACAGACAT	7040	46	0.0065	2	2	43	41	0.98	1	1	4298	2742	26	20	#NAME?
	chr19	10133764	G	*/-GCGAGTAACA	6997	11	0.0016	2	2	43	44	0.98	1	1	4284	2713	4	7	#NAME?
	chr19	10133764	G	*/-GC	6997	14	0.002	2	2	43	40	0.98	1	1	4284	2713	7	7	#NAME?
	chr19	10133764	G	*/-GCGA	6997	7	0.001	2	2	43	41	0.98	1	1	4284	2713	6	1	#NAME?
	chr19	10133765	G	*/-C	6957	16	0.0023	2	2	43	52	0.98	1	1	4278	2679	9	7	-C
	chr19	10133765	G	*/-CGAGTAACAGA	6957	8	0.0011	2	2	43	40	0.98	1	1	4278	2679	4	4	-C
	chr19	10133765	G	*/-CGAGTAACAGACATGGA	6957	7	0.001	2	2	43	40	0.98	1	1	4278	2679	3	4	-C
	chr19	10133765	G	*/-CGAGTA	6957	12	0.0017	2	2	43	39	0.98	1	1	4278	2679	7	5	#NAME?
	chr19	10133765	G	*/-CGAGTAA	6957	13	0.0018	2	2	43	40	0.98	1	1	4278	2679	3	10	#NAME?
	chr19	10133765	G	*/-CGAGTAAC	6957	7	0.001	2	2	43	39	0.98	1	1	4278	2679	3	4	#NAME?
	chr19	10133766	C	*/-GA	6793	33	0.0048	2	2	43	42	0.98	1	1	4227	2566	13	20	#NAME?
	chr19	10133766	C	*/-GAGT	6793	24	0.0035	2	2	43	45	0.98	1	1	4227	2566	9	15	#NAME?
	chr19	10133766	C	*/-GAGTA	6793	18	0.0026	2	2	43	40	0.98	1	1	4227	2566	6	12	#NAME?
	chr19	10133766	C	*/-GAGTAACA	6793	45	0.0065	2	2	43	40	0.98	1	1	4227	2566	14	31	#NAME?
	chr19	10133766	C	*/+GAGTAA	6793	12	0.0017	2	2	43	47	0.98	1	1	4227	2566	6	6	#NAME?
	chr19	10133767	G	*/-A	6435	11	0.0016	2	2	43	41	0.98	1	1	4070	2365	6	5	#NAME?
	chr19	10133767	G	*/-AGTAACAGACAT	6435	7	0.001	2	2	43	46	0.98	1	1	4070	2365	1	6	#NAME?
	chr19	10133767	G	*/-AGT	6435	60	0.0088	2	2	43	46	0.98	1	1	4070	2365	26	34	#NAME?
	chr19	10133767	G	*/-AGTA	6435	58	0.0085	2	2	43	43	0.98	1	1	4070	2365	29	29	#NAME?
	chr19	10133767	G	*/-AGTAAC	6435	192	0.0281	2	2	43	42	0.98	1	1	4070	2365	75	117	#NAME?
	chr19	10133767	G	*/+AGTAA	6435	14	0.0021	2	2	43	39	0.98	1	1	4070	2365	10	4	#NAME?
	chr19	10133768	A	*/-G	6357	50	0.0077	2	2	43	43	0.98	1	1	4015	2342	29	21	#NAME?
	chr19	10133768	A	*/-GT	6357	28	0.0043	2	2	43	39	0.98	1	1	4015	2342	16	12	#NAME?
	chr19	10133768	A	*/-GTAAC	6357	11	0.0017	2	2	43	40	0.98	1	1	4015	2342	7	4	#NAME?
	chr19	10133769	G	*/-TAA	6335	27	0.0042	2	2	43	44	0.98	1	1	4039	2296	14	13	#NAME?
	chr19	10133769	G	*/+T	6335	21	0.0032	2	2	43	43	0.98	1	1	4039	2296	15	6	#NAME?
	chr19	10133769	G	*/+TA	6335	14	0.0022	2	2	43	42	0.98	1	1	4039	2296	12	2	#NAME?
	chr19	10133769	G	*/+TAA	6335	27	0.0042	2	2	43	46	0.98	1	1	4039	2296	11	16	#NAME?
	chr19	10133770	T	*/-A	5973	126	0.0197	2	2	42	42	0.98	1	1	3815	2158	63	63	#NAME?
	chr19	10133770	T	*/-AA	5973	41	0.0064	2	2	42	44	0.98	1	1	3815	2158	24	17	#NAME?
	chr19	10133770	T	*/-AAC	5973	79	0.0124	2	2	42	42	0.98	1	1	3815	2158	31	48	#NAME?
	chr19	10133770	T	*/-AACA	5973	23	0.0036	2	2	42	42	0.98	1	1	3815	2158	10	13	#NAME?
	chr19	10133770	T	*/-AACAG	5973	17	0.0027	2	2	42	44	0.98	1	1	3815	2158	5	12	#NAME?
	chr19	10133770	T	*/-AACAGA	5973	12	0.0019	2	2	42	39	0.98	1	1	3815	2158	8	4	#NAME?
	chr19	10133770	T	*/+A	5973	75	0.0117	2	2	42	40	0.98	1	1	3815	2158	54	21	#NAME?
	chr19	10133770	T	*/+AA	5973	21	0.0033	2	2	42	44	0.98	1	1	3815	2158	13	8	#NAME?
	chr19	10133771	A	*/-AC	6046	151	0.024	2	2	43	43	0.98	1	1	3930	2116	71	80	#NAME?
	chr19	10133771	A	*/-ACAG	6046	72	0.0114	2	2	43	43	0.98	1	1	3930	2116	36	36	#NAME?
	chr19	10133771	A	*/-ACAGAC	6046	10	0.0016	2	2	43	39	0.98	1	1	3930	2116	2	8	#NAME?
	chr19	10133772	A	*/-C	6121	18	0.0029	2	2	43	38	0.98	1	1	4016	2105	7	11	-C
	chr19	10133772	A	*/-CAG	6121	93	0.0148	2	2	43	42	0.98	1	1	4016	2105	51	42	#NAME?
	chr19	10133772	A	*/-CAGACATG	6121	12	0.0019	2	2	43	39	0.98	1	1	4016	2105	2	10	#NAME?
HEK_D21_6	chr19	10133759	T	*/-GACAGGCGAGTAACA	7195	185	0.0251	2	2	43	40	0.98	1	1	3950	3245	79	106	#NAME?
	chr19	10133760	G	*/-ACAGGCGAGTA	7169	8	0.0011	2	2	43	43	0.98	1	1	3935	3234	5	3	#NAME?
	chr19	10133763	A	*/-GGCGAGTAACAGACAT	7124	63	0.0088	2	2	43	43	0.98	1	1	3912	3212	37	26	#NAME?
	chr19	10133764	G	*/-GCGAGTAACA	7054	14	0.002	2	2	43	41	0.98	1	1	3879	3175	4	10	#NAME?
	chr19	10133764	G	*/-GC	7054	12	0.0017	2	2	43	39	0.98	1	1	3879	3175	6	6	#NAME?
	chr19	10133765	G	*/-CGAGTAACAGA	7017	8	0.0011	2	2	42	45	0.98	1	1	3867	3150	3	5	#NAME?
	chr19	10133765	G	*/-CGAGTA	7017	11	0.0016	2	2	42	38	0.98	1	1	3867	3150	8	3	#NAME?
	chr19	10133765	G	*/-CGAGTAA	7017	11	0.0016	2	2	42	41	0.98	1	1	3867	3150	4	7	#NAME?
	chr19	10133766	C	*/-GAGTAACAGACATG	6830	10	0.0014	2	2	42	40	0.98	1	1	3808	3022	1	9	#NAME?
	chr19	10133766	C	*/-GA	6830	33	0.0047	2	2	42	41	0.98	1	1	3808	3022	8	25	#NAME?
	chr19	10133766	C	*/-GAGT	6830	21	0.003	2	2	42	42	0.98	1	1	3808	3022	5	16	#NAME?
	chr19	10133766	C	*/-GAGTA	6830	13	0.0019	2	2	42	43	0.98	1	1	3808	3022	7	6	#NAME?
	chr19	10133766	C	*/-GAGTAA	6830	8	0.0011	2	2	42	40	0.98	1	1	3808	3022	4	4	#NAME?
	chr19	10133766	C	*/-GAGTAACA	6830	59	0.0084	2	2	42	40	0.98	1	1	3808	3022	25	34	#NAME?
	chr19	10133766	C	*/+GAG	6830	7	0.001	2	2	42	40	0.98	1	1	3808	3022	3	4	#NAME?
	chr19	10133767	G	*/-AGTAACAGACA	6442	13	0.0019	2	2	43	43	0.98	1	1	3674	2768	8	5	#NAME?
	chr19	10133767	G	*/-AGT	6442	74	0.0107	2	2	43	41	0.98	1	1	3674	2768	36	38	#NAME?
	chr19	10133767	G	*/-AGTA	6442	66	0.0096	2	2	43	42	0.98	1	1	3674	2768	20	46	#NAME?
	chr19	10133767	G	*/-AGTAA	6442	15	0.0022	2	2	43	41	0.98	1	1	3674	2768	4	11	#NAME?
	chr19	10133767	G	*/-AGTAAC	6442	223	0.0323	2	2	43	41	0.98	1	1	3674	2768	92	131	#NAME?
	chr19	10133767	G	*/+AGTAA	6442	9	0.0013	2	2	43	39	0.98	1	1	3674	2768	3	6	#NAME?
	chr19	10133768	A	*/-G	6360	39	0.006	2	2	42	40	0.98	1	1	3621	2739	15	24	#NAME?
	chr19	10133768	A	*/-GT	6360	38	0.0059	2	2	42	42	0.98	1	1	3621	2739	16	22	#NAME?
	chr19	10133768	A	*/-GTAAC	6360	13	0.002	2	2	42	40	0.98	1	1	3621	2739	8	5	#NAME?
	chr19	10133769	G	*/-TA	6335	10	0.0015	2	2	43	43	0.98	1	1	3622	2713	5	5	#NAME?
	chr19	10133769	G	*/+T	6335	14	0.0022	2	2	43	40	0.98	1	1	3622	2713	10	4	#NAME?
	chr19	10133769	G	*/+TAA	6335	32	0.005	2	2	43	41	0.98	1	1	3622	2713	14	18	#NAME?
	chr19	10133770	T	*/-A	5904	100	0.0157	2	2	42	41	0.98	1	1	3376	2528	37	63	#NAME?
	chr19	10133770	T	*/-AA	5904	64	0.01	2	2	42	41	0.98	1	1	3376	2528	28	36	#NAME?
	chr19	10133770	T	*/-AAC	5904	130	0.0204	2	2	42	42	0.98	1	1	3376	2528	65	65	#NAME?
	chr19	10133770	T	*/-AACAG	5904	30	0.0047	2	2	42	43	0.98	1	1	3376	2528	21	9	#NAME?
	chr19	10133770	T	*/-AACAGA	5904	22	0.0035	2	2	42	38	0.98	1	1	3376	2528	12	10	#NAME?
	chr19	10133770	T	*/+A	5904	70	0.011	2	2	42	42	0.98	1	1	3376	2528	26	44	#NAME?
	chr19	10133770	T	*/+AA	5904	17	0.0027	2	2	42	38	0.98	1	1	3376	2528	9	8	#NAME?
	chr19	10133770	T	*/+TA	5904	8	0.0013	2	2	42	45	0.98	1	1	3376	2528	3	5	#NAME?
	chr19	10133771	A	*/-AC	5958	132	0.0212	2	2	42	42	0.98	1	1	3452	2506	69	63	#NAME?
	chr19	10133771	A	*/-ACAG	5958	115	0.0184	2	2	42	42	0.98	1	1	3452	2506	42	73	#NAME?
	chr19	10133771	A	*/-ACAGAC	5958	6	0.001	2	2	42	40	0.98	1	1	3452	2506	2	4	#NAME?
	chr19	10133772	A	*/-C	5995	22	0.0036	2	2	42	39	0.98	1	1	3492	2503	9	13	-C
	chr19	10133772	A	*/-CAG	5995	44	0.0072	2	2	42	41	0.98	1	1	3492	2503	26	18	#NAME?
	chr19	10133772	A	*/-CAGAC	5995	6	0.001	2	2	42	47	0.98	1	1	3492	2503	5	1	#NAME?
	chr19	10133772	A	*/-CAGACATG	5995	15	0.0025	2	2	42	57	0.98	1	1	3492	2503	2	13	#NAME?
	chr19	10133772	A	*/+C	5995	13	0.0021	2	2	42	44	0.98	1	1	3492	2503	6	7	+C
	chr19	10133773	C	*/-AG	6056	9	0.0015	2	2	42	45	0.98	1	1	3560	2496	2	7	#NAME?
	chr19	10133774	A	*/-GAC	6625	7	0.001	2	2	42	38	0.98	1	1	3889	2736	2	5	#NAME?
