# Supplementary material for: Programmable sequential mutagenesis by inducible Cpf1 crRNA array inversion
Source: Nat Commun. 2018 May 15;9:1903. doi: 10.1038/s41467-018-04158-z (PMC5954137; doi:10.1038/s41467-018-04158-z)
Supplement: Supplementary file 7 — Supplementary Data 5 [file 41467_2018_4158_MOESM7_ESM.xlsx]

## Sheet: Sheet1
Sample	Chrom	Position	Ref	Cons	Reads1	Reads2	VarFreq	Strands1	Strands2	Qual1	Qual2	Pvalue	MapQual1	MapQual2	Reads1Plus	Reads1Minus	Reads2Plus	Reads2Minus	VarAllele
HEK_Uninf_1	chr6	43769847	G	*/-C	5790	7	0.0012	2	2	53	50	0.98	1	1	4010	1780	3	4	-C	crVEGFA
HEK_Uninf_2	chr6	43769832	T	*/-CTCCGCCTTCCCCTGCCCCC	579	2	0.0034	2	1	61	39	0.98	1	1	377	202	0	2	#NAME?
	chr6	43769837	G	*/-CCTTCCCCTGCCC	592	2	0.0034	2	2	63	41	0.98	1	1	405	187	1	1	#NAME?
HEK_D7_1	chr6	43769837	G	*/-CCTTCCCCTGCCC	4573	30	0.0065	2	2	55	48	0.98	1	1	2854	1719	15	15	#NAME?
	chr6	43769841	T	*/-CCCCTGCCCC	4333	8	0.0018	2	2	56	50	0.98	1	1	2835	1498	3	5	#NAME?
	chr6	43769847	G	*/-CC	4899	5	0.001	2	2	57	40	0.98	1	1	3468	1431	1	4	#NAME?
	chr6	43769847	G	*/-CCCCCTT	4899	8	0.0016	2	2	57	55	0.98	1	1	3468	1431	5	3	#NAME?
HEK_D7_2	chr6	43769832	T	*/-CTCCGCCTTCCCCTGCCCC	5169	9	0.0017	2	2	53	48	0.98	1	1	2958	2211	6	3	#NAME?
	chr6	43769837	G	*/-CCTTCCCCTGCCC	5409	19	0.0035	2	2	53	49	0.98	1	1	3162	2247	6	13	#NAME?
	chr6	43769839	C	*/-TTCCCCTGCCCCCTTCAATA	5219	12	0.0023	2	2	54	52	0.98	1	1	3176	2043	7	5	#NAME?
	chr6	43769841	T	*/-CCCCTGCC	5192	11	0.0021	2	2	54	40	0.98	1	1	3166	2026	3	8	#NAME?
	chr6	43769841	T	*/-CCCCTGCCC	5192	10	0.0019	2	2	54	44	0.98	1	1	3166	2026	4	6	#NAME?
HEK_D21_1	chr6	43769837	G	*/-CCTTCCCCTGCCC	5672	104	0.018	2	2	54	49	0.98	1	1	3679	1993	49	55	#NAME?
	chr6	43769839	C	*/-TTCCCCTGCCCCCTTCAATA	5450	36	0.0066	2	2	54	46	0.98	1	1	3682	1768	13	23	#NAME?
	chr6	43769841	T	*/-CCCCTGC	5435	9	0.0016	2	2	54	54	0.98	1	1	3670	1765	6	3	#NAME?
	chr6	43769841	T	*/-CCCCTGCC	5435	14	0.0026	2	2	54	46	0.98	1	1	3670	1765	3	11	#NAME?
	chr6	43769842	C	*/-CCCTGCCCCCTTCAATATT	5571	18	0.0032	2	2	53	46	0.98	1	1	3786	1785	8	10	#NAME?
	chr6	43769843	C	*/-CCTGCCCCCT	5533	21	0.0038	2	2	53	56	0.98	1	1	3782	1751	10	11	#NAME?
	chr6	43769847	G	*/-C	5337	17	0.0031	2	2	54	49	0.98	1	1	3745	1592	5	12	-C
	chr6	43769847	G	*/-CC	5337	14	0.0026	2	2	54	52	0.98	1	1	3745	1592	13	1	-C
	chr6	43769847	G	*/-CCC	5337	20	0.0037	2	2	54	47	0.98	1	1	3745	1592	6	14	#NAME?
	chr6	43769847	G	*/-CCCC	5337	13	0.0024	2	2	54	65	0.98	1	1	3745	1592	9	4	#NAME?
HEK_D21_2	chr6	43769837	G	*/-CCTTCCCCTGCCC	5739	127	0.0216	2	2	53	50	0.98	1	1	3894	1845	65	62	#NAME?
	chr6	43769839	C	*/-TTCCCCTGCCCCCTTCAATA	5522	57	0.0102	2	2	53	49	0.98	1	1	3905	1617	26	31	#NAME?
	chr6	43769841	T	*/-CCCCTGC	5518	6	0.0011	2	2	53	64	0.98	1	1	3904	1614	5	1	#NAME?
	chr6	43769841	T	*/-CCCCTGCC	5518	6	0.0011	2	2	53	47	0.98	1	1	3904	1614	2	4	#NAME?
	chr6	43769842	C	*/-CCCTGCCCCCTTCAATATT	5653	17	0.003	2	2	53	42	0.98	1	1	4023	1630	5	12	#NAME?
	chr6	43769843	C	*/-CCTGCCCCCT	5601	8	0.0014	2	2	53	54	0.98	1	1	4012	1589	4	4	#NAME?
	chr6	43769847	G	*/-C	5450	6	0.0011	2	2	53	65	0.98	1	1	3990	1460	4	2	-C
	chr6	43769847	G	*/-CC	5450	9	0.0016	2	2	53	58	0.98	1	1	3990	1460	7	2	#NAME?
	chr6	43769847	G	*/-CCC	5450	24	0.0044	2	2	53	52	0.98	1	1	3990	1460	15	9	#NAME?
	chr6	43769847	G	*/-CCCC	5450	10	0.0018	2	2	53	47	0.98	1	1	3990	1460	4	6	#NAME?
	chr6	43769850	C	*/+TATATT	5595	6	0.0011	2	2	52	41	0.98	1	1	4141	1454	3	3	G
HEK_D21_3	chr6	43769832	T	*/-CTCCGCCTTCCCCTGCCCC	4424	16	0.0036	2	2	54	46	0.98	1	1	2589	1835	6	10	#NAME?
	chr6	43769834	T	*/-CCGCCTTCCCCTGCCCC	4319	6	0.0014	2	2	54	53	0.98	1	1	2524	1795	4	2	#NAME?
	chr6	43769837	G	*/-CCTTCCCCTGCCC	4566	106	0.0226	2	2	55	52	0.98	1	1	2731	1835	56	50	#NAME?
	chr6	43769839	C	*/-TTCCCCTGCCCCCTTCAATA	4397	16	0.0036	2	2	55	50	0.98	1	1	2744	1653	8	8	#NAME?
	chr6	43769841	T	*/-C	4313	14	0.0032	2	2	55	42	0.98	1	1	2720	1593	11	3	-C
	chr6	43769841	T	*/-CC	4313	5	0.0011	2	2	55	37	0.98	1	1	2720	1593	3	2	-C
	chr6	43769841	T	*/-CCCCTGC	4313	9	0.0021	2	2	55	49	0.98	1	1	2720	1593	2	7	#NAME?
	chr6	43769843	C	*/-CCTGCCCCCTT	4943	10	0.002	2	2	55	52	0.98	1	1	3313	1630	5	5	#NAME?
	chr6	43769846	T	*/-GCCCCC	4698	8	0.0017	2	2	56	39	0.98	1	1	3228	1470	3	5	#NAME?
	chr6	43769847	G	*/-C	4740	10	0.0021	2	2	56	61	0.98	1	1	3277	1463	3	7	-C
	chr6	43769847	G	*/-CC	4740	9	0.0019	2	2	56	68	0.98	1	1	3277	1463	6	3	-C
	chr6	43769847	G	*/-CCC	4740	14	0.0029	2	2	56	50	0.98	1	1	3277	1463	8	6	#NAME?
	chr6	43769847	G	*/-CCCC	4740	7	0.0015	2	2	56	46	0.98	1	1	3277	1463	2	5	#NAME?
	chr6	43769847	G	*/-CCCCCTT	4740	5	0.001	2	2	56	57	0.98	1	1	3277	1463	3	2	#NAME?
	chr6	43769849	C	*/+AAAT	4752	5	0.001	2	2	56	41	0.98	1	1	3268	1484	3	2	#NAME?
HEK_D21_4	chr6	43769815	A	*/-CCCGTCCCTGTCCGGCTCTCCGCCTTCCCCTGCC	2877	3	0.001	2	2	56	39	0.98	1	1	1867	1010	1	2	#NAME?
	chr6	43769832	T	*/-CTCCGCCTTCCCCTGCCCC	3063	6	0.002	2	2	57	37	0.98	1	1	2072	991	3	3	#NAME?
	chr6	43769834	T	*/-CCGCCTTCCCCTGCC	2948	3	0.001	2	1	57	35	0.98	1	1	2004	944	3	0	#NAME?
	chr6	43769837	G	*/-CCTTCCCCTGCCC	3138	53	0.0166	2	2	57	53	0.98	1	1	2185	953	33	20	#NAME?
	chr6	43769839	C	*/-TTCCCCTGCCCCCTTCAATA	3044	40	0.013	2	2	57	51	0.98	1	1	2190	854	25	15	#NAME?
	chr6	43769841	T	*/-C	2980	3	0.001	2	1	57	53	0.98	1	1	2161	819	3	0	C
	chr6	43769841	T	*/-CCCCTGC	2980	3	0.001	2	1	57	62	0.98	1	1	2161	819	3	0	#NAME?
	chr6	43769841	T	*/-CCCCTGCCC	2980	4	0.0013	2	2	57	41	0.98	1	1	2161	819	3	1	#NAME?
	chr6	43769841	T	*/+CC	2980	3	0.001	2	1	57	37	0.98	1	1	2161	819	3	0	#NAME?
	chr6	43769842	C	*/-CCCTG	3417	4	0.0012	2	2	57	48	0.98	1	1	2586	831	3	1	#NAME?
	chr6	43769846	T	*/-GCCCC	3225	4	0.0012	2	2	58	50	0.98	1	1	2533	692	1	3	#NAME?
	chr6	43769846	T	*/+A	3225	6	0.0019	2	1	58	39	0.98	1	1	2533	692	0	6	#NAME?
	chr6	43769846	T	*/+GC	3225	5	0.0015	2	1	58	46	0.98	1	1	2533	692	5	0	#NAME?
	chr6	43769847	G	*/-C	3258	4	0.0012	2	2	58	36	0.98	1	1	2560	698	3	1	-C
	chr6	43769847	G	*/-CC	3258	5	0.0015	2	2	58	48	0.98	1	1	2560	698	2	3	#NAME?
	chr6	43769847	G	*/-CCCC	3258	9	0.0027	2	2	58	49	0.98	1	1	2560	698	4	5	#NAME?
	chr6	43769848	C	*/+T	3255	4	0.0012	2	1	58	41	0.98	1	1	2561	694	0	4	#NAME?
	chr6	43769852	C	*/-TT	3756	4	0.0011	2	1	58	41	0.98	1	1	3039	717	0	4	#NAME?
HEK_D21_5	chr6	43769834	T	*/-CCGCCTTCCCCTGCCCC	3291	4	0.0012	2	2	52	41	0.98	1	1	1785	1506	1	3	#NAME?
	chr6	43769837	G	*/-CCTTCCCCTGCCC	3431	75	0.0213	2	2	53	53	0.98	1	1	1886	1545	43	32	#NAME?
	chr6	43769839	C	*/-TTCCCCTGCCCCCTTCAATA	3305	44	0.0131	2	2	53	50	0.98	1	1	1887	1418	23	21	#NAME?
	chr6	43769842	C	*/-CCCTGCCCCCTTCAATATT	3660	10	0.0027	2	2	53	41	0.98	1	1	2260	1400	1	9	#NAME?
	chr6	43769843	C	*/-CCTGCCCCCT	3617	15	0.0041	2	2	53	43	0.98	1	1	2257	1360	4	11	#NAME?
	chr6	43769843	C	*/-CCTGCCCCCTTCAATATT	3617	6	0.0016	2	2	53	47	0.98	1	1	2257	1360	3	3	#NAME?
	chr6	43769844	C	*/-CTGCCCCCTTCAA	3513	11	0.0031	2	2	54	42	0.98	1	1	2226	1287	4	7	#NAME?
	chr6	43769847	G	*/-C	3364	8	0.0024	2	2	54	45	0.98	1	1	2203	1161	6	2	-C
	chr6	43769847	G	*/-CCC	3364	16	0.0047	2	2	54	45	0.98	1	1	2203	1161	1	15	#NAME?
HEK_D21_6	chr6	43769837	G	*/-CCTTCCCCTGCCC	4375	109	0.0242	2	2	54	49	0.98	1	1	2569	1806	46	63	#NAME?
	chr6	43769837	G	*/-CCTTCCCCTGCCCCCTTCAATATT	4375	6	0.0013	2	2	54	47	0.98	1	1	2569	1806	3	3	#NAME?
	chr6	43769839	C	*/-TTCCCCTGCCCCCTTCAATA	4240	22	0.0052	2	2	54	51	0.98	1	1	2588	1652	13	9	#NAME?
	chr6	43769840	T	*/-TCCCCTGCCCCC	4182	9	0.0021	2	2	54	58	0.98	1	1	2568	1614	7	2	#NAME?
	chr6	43769841	T	*/-CCCCTGCCCC	4148	6	0.0014	2	2	54	47	0.98	1	1	2537	1611	3	3	#NAME?
	chr6	43769841	T	*/-CCCCTGC	4148	13	0.0031	2	2	54	56	0.98	1	1	2537	1611	9	4	#NAME?
	chr6	43769841	T	*/-CCCCTGCC	4148	7	0.0017	2	2	54	60	0.98	1	1	2537	1611	4	3	#NAME?
	chr6	43769841	T	*/-CCCCTGCCC	4148	6	0.0014	2	2	54	54	0.98	1	1	2537	1611	4	2	#NAME?
	chr6	43769842	C	*/-CCCTGCCCCCTTCAATATT	4711	17	0.0036	2	2	54	50	0.98	1	1	3067	1644	7	10	#NAME?
	chr6	43769843	C	*/-CCTGCCCCCTT	4693	11	0.0023	2	2	54	58	0.98	1	1	3089	1604	5	6	#NAME?
	chr6	43769844	C	*/-CTGCCCCCTTCAA	4561	7	0.0015	2	2	55	41	0.98	1	1	3059	1502	4	3	A
	chr6	43769846	T	*/-GCCC	4376	7	0.0016	2	2	55	41	0.98	1	1	2991	1385	3	4	#NAME?
	chr6	43769847	G	*/-C	4402	7	0.0016	2	2	55	49	0.98	1	1	3016	1386	2	5	-C
	chr6	43769847	G	*/-CCC	4402	14	0.0031	2	2	55	44	0.98	1	1	3016	1386	3	11	#NAME?
	chr6	43769847	G	*/-CCCCCTT	4402	5	0.0011	2	2	55	41	0.98	1	1	3016	1386	3	2	#NAME?
