# Supplementary material for: Programmable sequential mutagenesis by inducible Cpf1 crRNA array inversion
Source: Nat Commun. 2018 May 15;9:1903. doi: 10.1038/s41467-018-04158-z (PMC5954137; doi:10.1038/s41467-018-04158-z)
Supplement: Supplementary file 8 — Supplementary Data 6 [file 41467_2018_4158_MOESM8_ESM.xlsx]

## Sheet: Sheet1
crRNA	HEK_Uninf_1	HEK_Uninf_2	HEK_D7_1	HEK_D7_2	HEK_D21_1	HEK_D21_2	HEK_D21_3	HEK_D21_4	HEK_D21_5	HEK_D21_6
crNf1	0	0	31.99	30.66	22.19	17.07	19.21	12.53	14.3	16.48
crPten	0	0	0	0	1.8	3.18	2.26	2.96	3.44	2.42
