# Supplementary material for: Programmable sequential mutagenesis by inducible Cpf1 crRNA array inversion
Source: Nat Commun. 2018 May 15;9:1903. doi: 10.1038/s41467-018-04158-z (PMC5954137; doi:10.1038/s41467-018-04158-z)
Supplement: Supplementary file 9 — Supplementary Data 7 [file 41467_2018_4158_MOESM9_ESM.xlsx]

## Sheet: Sheet1
Sample	Chrom	Position	Ref	Cons	Reads1	Reads2	VarFreq	Strands1	Strands2	Qual1	Qual2	Pvalue	MapQual1	MapQual2	Reads1Plus	Reads1Minus	Reads2Plus	Reads2Minus	VarAllele	TargetSite
E0771_Uninf_1	no variants
E0771_Uninf_2	no variants
E0771_Uninf_3	no variants
E0771_D14_1	chr11	79545424	G	*/-CATAATGATGATGC	7584	40	0.0052	2	2	39	39	0.98	1	1	5296	2288	17	23	#NAME?	crNf1
	chr11	79545424	G	*/-CATAATGATGATGCCAAACGACAAAGGGTTACTGC	7584	18	0.0024	2	2	39	40	0.98	1	1	5296	2288	16	2	#NAME?	crNf1
	chr11	79545430	T	*/-GATGATGCCAAAC	7525	15	0.002	2	1	39	39	0.98	1	1	5357	2168	15	0	#NAME?	crNf1
	chr11	79545431	G	*/-ATGATGCCAA	7319	62	0.0084	2	2	39	40	0.98	1	1	5187	2132	59	3	#NAME?	crNf1
	chr11	79545432	A	*/-TGATGCCAAAC	7358	37	0.005	2	1	39	40	0.98	1	1	5247	2111	37	0	#NAME?	crNf1
	chr11	79545432	A	*/-TGATGC	7358	33	0.0044	2	2	39	39	0.98	1	1	5247	2111	30	3	#NAME?	crNf1
	chr11	79545433	T	*/-GATGCCAAAC	6939	238	0.0327	2	2	39	40	0.98	1	1	4915	2024	235	3	#NAME?	crNf1
	chr11	79545433	T	*/-GATGCCAAACGACA	6939	31	0.0043	2	2	39	40	0.98	1	1	4915	2024	25	6	#NAME?	crNf1
	chr11	79545433	T	*/-GATGCCAAACGACAAAG	6939	15	0.0021	2	2	39	40	0.98	1	1	4915	2024	13	2	#NAME?	crNf1
	chr11	79545433	T	*/-GATGC	6939	28	0.0038	2	2	39	40	0.98	1	1	4915	2024	26	2	#NAME?	crNf1
	chr11	79545434	G	*/-ATGCCAAACGAC	6612	22	0.0032	2	2	39	40	0.98	1	1	4674	1938	21	1	#NAME?	crNf1
	chr11	79545434	G	*/-ATGCC	6612	39	0.0056	2	2	39	40	0.98	1	1	4674	1938	36	3	#NAME?	crNf1
	chr11	79545434	G	*/-ATGCCA	6612	16	0.0023	2	2	39	39	0.98	1	1	4674	1938	15	1	#NAME?	crNf1
	chr11	79545434	G	*/-ATGCCAA	6612	196	0.0283	2	2	39	40	0.98	1	1	4674	1938	169	27	#NAME?	crNf1
	chr11	79545434	G	*/-ATGCCAAA	6612	14	0.002	2	2	39	41	0.98	1	1	4674	1938	9	5	#NAME?	crNf1
	chr11	79545434	G	*/-ATGCCAAAC	6612	14	0.002	2	1	39	39	0.98	1	1	4674	1938	14	0	#NAME?	crNf1
	chr11	79545435	A	*/-TG	6231	245	0.0369	2	2	39	40	0.98	1	1	4501	1730	123	122	#NAME?	crNf1
	chr11	79545435	A	*/-TGC	6231	33	0.005	2	2	39	39	0.98	1	1	4501	1730	23	10	#NAME?	crNf1
	chr11	79545435	A	*/-TGCC	6231	13	0.002	2	2	39	38	0.98	1	1	4501	1730	12	1	#NAME?	crNf1
	chr11	79545435	A	*/-TGCCAAAC	6231	26	0.0039	2	1	39	39	0.98	1	1	4501	1730	26	0	#NAME?	crNf1
	chr11	79545435	A	*/-TGCCAAACG	6231	30	0.0045	2	2	39	38	0.98	1	1	4501	1730	29	1	#NAME?	crNf1
	chr11	79545436	T	*/-G	5301	198	0.0341	2	2	39	38	0.98	1	1	4003	1298	193	5	#NAME?	crNf1
	chr11	79545436	T	*/-GCCAAACGACAAAG	5301	12	0.0021	2	2	39	40	0.98	1	1	4003	1298	9	3	#NAME?	crNf1
	chr11	79545436	T	*/-GCCA	5301	30	0.0052	2	2	39	39	0.98	1	1	4003	1298	26	4	#NAME?	crNf1
	chr11	79545436	T	*/-GCCAA	5301	58	0.01	2	2	39	40	0.98	1	1	4003	1298	54	4	#NAME?	crNf1
	chr11	79545436	T	*/-GCCAAA	5301	33	0.0057	2	2	39	40	0.98	1	1	4003	1298	32	1	#NAME?	crNf1
	chr11	79545436	T	*/-GCCAAAC	5301	87	0.015	2	2	39	39	0.98	1	1	4003	1298	79	8	#NAME?	crNf1
	chr11	79545437	G	*/-C	5213	142	0.0246	2	2	38	39	0.98	1	1	3970	1243	126	16	-C	crNf1
	chr11	79545437	G	*/-CCAAA	5213	243	0.0421	2	2	38	39	0.98	1	1	3970	1243	235	8	#NAME?	crNf1
	chr11	79545437	G	*/+A	5213	67	0.0116	2	1	38	36	0.98	1	1	3970	1243	67	0	#NAME?	crNf1
	chr11	79545438	C	*/-CAAACGACAAAG	5123	20	0.0034	2	2	39	40	0.98	1	1	3958	1165	15	5	#NAME?	crNf1
	chr11	79545438	C	*/-CAA	5123	75	0.0128	2	2	39	40	0.98	1	1	3958	1165	61	14	#NAME?	crNf1
	chr11	79545438	C	*/-CAAA	5123	76	0.013	2	2	39	40	0.98	1	1	3958	1165	70	6	#NAME?	crNf1
	chr11	79545438	C	*/+GA	5123	55	0.0094	2	2	39	39	0.98	1	1	3958	1165	8	47	#NAME?	crNf1
	chr11	79545438	C	*/+AAA	5123	22	0.0037	2	1	39	37	0.98	1	1	3958	1165	22	0	#NAME?	crNf1
	chr11	79545440	A	*/+T	5811	17	0.0029	2	1	39	39	0.98	1	1	4867	944	17	0	G	crNf1
E0771_D14_2	chr11	79545424	G	*/-CATAATGATGATGC	7597	19	0.0025	2	2	39	40	0.98	1	1	5525	2072	9	10	#NAME?	crNf1
	chr11	79545424	G	*/-CATAATGATGATGCCAAACGACAAAGGGTTACTGC	7597	31	0.004	2	2	39	40	0.98	1	1	5525	2072	28	3	#NAME?	crNf1
	chr11	79545430	T	*/-GATGATGCCAAAC	7536	25	0.0033	2	2	39	41	0.98	1	1	5642	1894	24	1	#NAME?	crNf1
	chr11	79545431	G	*/-ATGATGCCAA	7266	38	0.0052	2	2	39	39	0.98	1	1	5444	1822	36	2	#NAME?	crNf1
	chr11	79545432	A	*/-TGATGCCAAAC	7352	51	0.0068	2	1	39	40	0.98	1	1	5553	1799	51	0	#NAME?	crNf1
	chr11	79545432	A	*/-TGATGCCAAACG	7352	17	0.0023	2	1	39	40	0.98	1	1	5553	1799	17	0	#NAME?	crNf1
	chr11	79545432	A	*/-TGATGC	7352	46	0.0062	2	2	39	38	0.98	1	1	5553	1799	43	3	#NAME?	crNf1
	chr11	79545433	T	*/-GATGCCAAAC	6948	212	0.0292	2	2	39	40	0.98	1	1	5213	1735	206	6	#NAME?	crNf1
	chr11	79545433	T	*/-GATGCCAAACGACA	6948	28	0.0039	2	2	39	40	0.98	1	1	5213	1735	25	3	#NAME?	crNf1
	chr11	79545433	T	*/-GATG	6948	15	0.0021	2	1	39	39	0.98	1	1	5213	1735	15	0	#NAME?	crNf1
	chr11	79545433	T	*/-GATGC	6948	23	0.0032	2	2	39	40	0.98	1	1	5213	1735	18	5	#NAME?	crNf1
	chr11	79545434	G	*/-ATGCCAAACGAC	6608	19	0.0027	2	1	39	39	0.98	1	1	4969	1639	19	0	#NAME?	crNf1
	chr11	79545434	G	*/-ATGCC	6608	51	0.0074	2	1	39	40	0.98	1	1	4969	1639	51	0	#NAME?	crNf1
	chr11	79545434	G	*/-ATGCCAA	6608	216	0.0312	2	2	39	40	0.98	1	1	4969	1639	181	35	#NAME?	crNf1
	chr11	79545435	A	*/-TG	6221	284	0.0424	2	2	38	40	0.98	1	1	4818	1403	140	144	#NAME?	crNf1
	chr11	79545435	A	*/-TGC	6221	53	0.0079	2	2	38	39	0.98	1	1	4818	1403	39	14	#NAME?	crNf1
	chr11	79545435	A	*/-TGCCAAAC	6221	35	0.0052	2	2	38	42	0.98	1	1	4818	1403	31	4	#NAME?	crNf1
	chr11	79545435	A	*/-TGCCAAACG	6221	37	0.0055	2	2	38	39	0.98	1	1	4818	1403	29	8	#NAME?	crNf1
	chr11	79545436	T	*/-G	5402	163	0.0278	2	2	39	37	0.98	1	1	4334	1068	153	10	#NAME?	crNf1
	chr11	79545436	T	*/-GCCAAACGACAAA	5402	13	0.0022	2	1	39	39	0.98	1	1	4334	1068	13	0	#NAME?	crNf1
	chr11	79545436	T	*/-GCCAAACGACAAAG	5402	18	0.0031	2	2	39	40	0.98	1	1	4334	1068	11	7	#NAME?	crNf1
	chr11	79545436	T	*/-GCCA	5402	24	0.0041	2	2	39	40	0.98	1	1	4334	1068	22	2	#NAME?	crNf1
	chr11	79545436	T	*/-GCCAA	5402	26	0.0044	2	1	39	39	0.98	1	1	4334	1068	26	0	#NAME?	crNf1
	chr11	79545436	T	*/-GCCAAA	5402	12	0.002	2	2	39	38	0.98	1	1	4334	1068	10	2	#NAME?	crNf1
	chr11	79545436	T	*/-GCCAAAC	5402	113	0.0193	2	2	39	39	0.98	1	1	4334	1068	98	15	#NAME?	crNf1
	chr11	79545437	G	*/-C	5225	129	0.022	2	2	38	38	0.98	1	1	4191	1034	122	7	-C	crNf1
	chr11	79545437	G	*/-CCAAA	5225	295	0.0504	2	2	38	39	0.98	1	1	4191	1034	291	4	#NAME?	crNf1
	chr11	79545437	G	*/+A	5225	82	0.014	2	1	38	36	0.98	1	1	4191	1034	82	0	#NAME?	crNf1
	chr11	79545438	C	*/-CA	5063	12	0.0021	2	2	38	39	0.98	1	1	4141	922	11	1	#NAME?	crNf1
	chr11	79545438	C	*/-CAA	5063	63	0.0108	2	2	38	39	0.98	1	1	4141	922	46	17	#NAME?	crNf1
	chr11	79545438	C	*/-CAAA	5063	91	0.0156	2	2	38	39	0.98	1	1	4141	922	87	4	#NAME?	crNf1
	chr11	79545438	C	*/+GA	5063	53	0.0091	2	2	38	40	0.98	1	1	4141	922	11	42	#NAME?	crNf1
	chr11	79545438	C	*/+AAA	5063	39	0.0067	2	1	38	37	0.98	1	1	4141	922	39	0	#NAME?	crNf1
	chr11	79545440	A	*/+T	5918	18	0.003	2	1	38	37	0.98	1	1	5097	821	18	0	G	crNf1
	chr11	79545441	A	*/-ACG	6132	16	0.0026	2	2	39	41	0.98	1	1	5311	821	15	1	#NAME?	crNf1
E0771_D14_3	chr11	79545423	A	*/-GCATAATGATGATGCCAAACGACAAAGGGTTACT	7700	19	0.0025	2	1	40	40	0.98	1	1	5369	2331	19	0	#NAME?	crNf1
	chr11	79545424	G	*/-CATAATGATGATGC	7548	26	0.0034	2	2	39	40	0.98	1	1	5228	2320	13	13	#NAME?	crNf1
	chr11	79545424	G	*/-CATAATGATGATGCCAAACGACAAAGGGTTACTGC	7548	22	0.0029	2	2	39	38	0.98	1	1	5228	2320	14	8	#NAME?	crNf1
	chr11	79545425	C	*/-ATAATGATGATGCCAA	7598	17	0.0022	2	2	39	40	0.98	1	1	5300	2298	5	12	#NAME?	crNf1
	chr11	79545430	T	*/-GATGATGCCAAAC	7536	19	0.0025	2	2	39	38	0.98	1	1	5383	2153	13	6	#NAME?	crNf1
	chr11	79545431	G	*/-ATGATGCCAA	7308	54	0.0073	2	2	39	40	0.98	1	1	5191	2117	51	3	#NAME?	crNf1
	chr11	79545432	A	*/-TGATGCCAAAC	7252	61	0.0083	2	2	39	40	0.98	1	1	5161	2091	59	2	#NAME?	crNf1
	chr11	79545432	A	*/-TGATGC	7252	40	0.0054	2	2	39	37	0.98	1	1	5161	2091	37	3	#NAME?	crNf1
	chr11	79545433	T	*/-GATGCCAAAC	6861	193	0.027	2	2	39	40	0.98	1	1	4869	1992	191	2	#NAME?	crNf1
	chr11	79545433	T	*/-GATGCCAAACGACA	6861	32	0.0045	2	2	39	39	0.98	1	1	4869	1992	23	9	#NAME?	crNf1
	chr11	79545433	T	*/-GATGC	6861	27	0.0038	2	2	39	39	0.98	1	1	4869	1992	25	2	#NAME?	crNf1
	chr11	79545434	G	*/-ATGCCAAACGAC	6524	18	0.0026	2	2	39	40	0.98	1	1	4640	1884	16	2	#NAME?	crNf1
	chr11	79545434	G	*/-ATGCC	6524	37	0.0054	2	2	39	40	0.98	1	1	4640	1884	36	1	#NAME?	crNf1
	chr11	79545434	G	*/-ATGCCAA	6524	234	0.034	2	2	39	39	0.98	1	1	4640	1884	199	35	#NAME?	crNf1
	chr11	79545434	G	*/-ATGCCAAA	6524	28	0.0041	2	2	39	39	0.98	1	1	4640	1884	23	5	#NAME?	crNf1
	chr11	79545435	A	*/-TG	6146	232	0.0354	2	2	39	39	0.98	1	1	4558	1588	87	145	#NAME?	crNf1
	chr11	79545435	A	*/-TGC	6146	74	0.0113	2	2	39	39	0.98	1	1	4558	1588	60	14	#NAME?	crNf1
	chr11	79545435	A	*/-TGCC	6146	14	0.0021	2	2	39	39	0.98	1	1	4558	1588	13	1	#NAME?	crNf1
	chr11	79545435	A	*/-TGCCAAAC	6146	19	0.0029	2	2	39	39	0.98	1	1	4558	1588	15	4	#NAME?	crNf1
	chr11	79545435	A	*/-TGCCAAACG	6146	23	0.0035	2	2	39	40	0.98	1	1	4558	1588	22	1	#NAME?	crNf1
	chr11	79545436	T	*/-G	5288	240	0.0411	2	2	39	37	0.98	1	1	4100	1188	222	18	#NAME?	crNf1
	chr11	79545436	T	*/-GCCAAACGACAAAG	5288	33	0.0057	2	2	39	40	0.98	1	1	4100	1188	26	7	#NAME?	crNf1
	chr11	79545436	T	*/-GCCA	5288	28	0.0048	2	2	39	39	0.98	1	1	4100	1188	26	2	#NAME?	crNf1
	chr11	79545436	T	*/-GCCAA	5288	42	0.0072	2	1	39	41	0.98	1	1	4100	1188	42	0	#NAME?	crNf1
	chr11	79545436	T	*/-GCCAAA	5288	21	0.0036	2	2	39	38	0.98	1	1	4100	1188	20	1	#NAME?	crNf1
	chr11	79545436	T	*/-GCCAAAC	5288	89	0.0152	2	2	39	39	0.98	1	1	4100	1188	73	16	#NAME?	crNf1
	chr11	79545437	G	*/-C	5068	151	0.0263	2	2	38	38	0.98	1	1	3924	1144	141	10	-C	crNf1
	chr11	79545437	G	*/-CCAAACGACAAA	5068	15	0.0026	2	1	38	39	0.98	1	1	3924	1144	15	0	-C	crNf1
	chr11	79545437	G	*/-CCAAA	5068	329	0.0572	2	2	38	39	0.98	1	1	3924	1144	327	2	#NAME?	crNf1
	chr11	79545437	G	*/+A	5068	93	0.0162	2	1	38	36	0.98	1	1	3924	1144	93	0	#NAME?	crNf1
	chr11	79545438	C	*/-CAA	4960	77	0.0133	2	2	38	39	0.98	1	1	3891	1069	59	18	#NAME?	crNf1
	chr11	79545438	C	*/-CAAA	4960	82	0.0142	2	2	38	40	0.98	1	1	3891	1069	81	1	#NAME?	crNf1
	chr11	79545438	C	*/+A	4960	20	0.0035	2	2	38	40	0.98	1	1	3891	1069	2	18	G	crNf1
	chr11	79545438	C	*/+GA	4960	59	0.0102	2	2	38	40	0.98	1	1	3891	1069	3	56	#NAME?	crNf1
	chr11	79545439	C	*/-A	5417	19	0.0034	2	2	38	39	0.98	1	1	4435	982	18	1	A	crNf1
	chr11	79545440	A	*/+T	5882	19	0.0032	2	1	38	38	0.98	1	1	4890	992	19	0	#NAME?	crNf1
E0771_D28_1	chr11	78971379	A	*/-GGGTAC	7665	42	0.0054	2	2	39	40	0.98	1	1	5980	1685	28	14	#NAME?	crLgals9
	chr11	78971379	A	*/-GGGTACGC	7665	24	0.0031	2	2	39	39	0.98	1	1	5980	1685	21	3	#NAME?	crLgals9
	chr11	78971380	G	*/-GGTACGC	7587	31	0.0041	2	2	40	40	0.98	1	1	5924	1663	23	8	#NAME?	crLgals9
	chr11	78971383	T	*/-A	7291	22	0.003	2	2	39	38	0.98	1	1	5643	1648	18	4	#NAME?	crLgals9
	chr11	78971383	T	*/-ACGCG	7291	19	0.0026	2	2	39	39	0.98	1	1	5643	1648	18	1	#NAME?	crLgals9
	chr11	78971384	A	*/-CG	7459	23	0.0031	2	2	39	40	0.98	1	1	5828	1631	18	5	#NAME?	crLgals9
	chr11	79545423	A	*/-GCATAATGATGATGCCAAACGACAAAGGGTTACT	7662	48	0.0062	2	1	40	40	0.98	1	1	6866	796	48	0	#NAME?	crNf1
	chr11	79545424	G	*/-CATAATGATGATGC	7412	35	0.0047	2	2	39	43	0.98	1	1	6627	785	24	11	#NAME?	crNf1
	chr11	79545424	G	*/-CATAATGATGATGCCAAACGACAAAGGGTTACTGC	7412	29	0.0039	2	2	39	40	0.98	1	1	6627	785	26	3	#NAME?	crNf1
	chr11	79545428	A	*/-ATGATGATGCCAAACGAC	7361	41	0.0055	2	1	39	39	0.98	1	1	6615	746	41	0	#NAME?	crNf1
	chr11	79545430	T	*/-GATGATGCCAAAC	7336	27	0.0036	2	2	39	40	0.98	1	1	6609	727	26	1	#NAME?	crNf1
	chr11	79545430	T	*/-GATGATGCCAAACGACAAAG	7336	21	0.0028	2	1	39	40	0.98	1	1	6609	727	21	0	#NAME?	crNf1
	chr11	79545431	G	*/-ATGATGCCAA	7078	154	0.0212	2	2	39	40	0.98	1	1	6366	712	147	7	#NAME?	crNf1
	chr11	79545432	A	*/-TGATGCCAAAC	6905	150	0.0209	2	2	39	40	0.98	1	1	6239	666	146	4	#NAME?	crNf1
	chr11	79545432	A	*/-TGATGCCAAACG	6905	44	0.0061	2	2	39	40	0.98	1	1	6239	666	39	5	#NAME?	crNf1
	chr11	79545432	A	*/-TGATGC	6905	76	0.0106	2	2	39	40	0.98	1	1	6239	666	65	11	#NAME?	crNf1
	chr11	79545433	T	*/-GATGCCAAAC	6212	355	0.0534	2	2	39	40	0.98	1	1	5595	617	340	15	#NAME?	crNf1
	chr11	79545433	T	*/-GATGCCAAACGACA	6212	51	0.0077	2	2	39	40	0.98	1	1	5595	617	50	1	#NAME?	crNf1
	chr11	79545434	G	*/-ATGCCAAACGAC	5950	42	0.0066	2	2	38	40	0.98	1	1	5411	539	38	4	#NAME?	crNf1
	chr11	79545434	G	*/-ATGCCAAACGACA	5950	18	0.0028	2	2	38	39	0.98	1	1	5411	539	16	2	#NAME?	crNf1
	chr11	79545434	G	*/-ATGCC	5950	48	0.0075	2	1	38	40	0.98	1	1	5411	539	48	0	#NAME?	crNf1
	chr11	79545434	G	*/-ATGCCAA	5950	301	0.047	2	2	38	40	0.98	1	1	5411	539	257	44	#NAME?	crNf1
	chr11	79545435	A	*/-TG	5544	192	0.0319	2	2	38	39	0.98	1	1	5067	477	150	42	#NAME?	crNf1
	chr11	79545435	A	*/-TGC	5544	50	0.0083	2	1	38	40	0.98	1	1	5067	477	50	0	#NAME?	crNf1
	chr11	79545435	A	*/-TGCC	5544	31	0.0051	2	2	38	38	0.98	1	1	5067	477	25	6	#NAME?	crNf1
	chr11	79545435	A	*/-TGCCAAAC	5544	19	0.0032	2	1	38	40	0.98	1	1	5067	477	19	0	#NAME?	crNf1
	chr11	79545435	A	*/-TGCCAAACG	5544	16	0.0027	2	2	38	41	0.98	1	1	5067	477	14	2	#NAME?	crNf1
	chr11	79545436	T	*/-G	4944	201	0.0371	2	2	39	37	0.98	1	1	4614	330	199	2	#NAME?	crNf1
	chr11	79545436	T	*/-GCCAA	4944	51	0.0094	2	1	39	39	0.98	1	1	4614	330	51	0	#NAME?	crNf1
	chr11	79545436	T	*/-GCCAAA	4944	36	0.0066	2	2	39	39	0.98	1	1	4614	330	35	1	#NAME?	crNf1
	chr11	79545436	T	*/-GCCAAAC	4944	70	0.0129	2	2	39	39	0.98	1	1	4614	330	59	11	#NAME?	crNf1
	chr11	79545437	G	*/-C	4651	154	0.0283	2	2	38	39	0.98	1	1	4337	314	152	2	-C	crNf1
	chr11	79545437	G	*/-CCAAACGACAAA	4651	11	0.002	2	2	38	40	0.98	1	1	4337	314	10	1	-C	crNf1
	chr11	79545437	G	*/-CCAA	4651	11	0.002	2	1	38	37	0.98	1	1	4337	314	11	0	#NAME?	crNf1
	chr11	79545437	G	*/-CCAAA	4651	413	0.0759	2	2	38	39	0.98	1	1	4337	314	403	10	#NAME?	crNf1
	chr11	79545437	G	*/-CCAAACGA	4651	21	0.0039	2	1	38	40	0.98	1	1	4337	314	21	0	#NAME?	crNf1
	chr11	79545437	G	*/+A	4651	93	0.0171	2	1	38	36	0.98	1	1	4337	314	93	0	#NAME?	crNf1
	chr11	79545438	C	*/-CAAACGACAAAG	4337	16	0.003	2	1	38	40	0.98	1	1	4026	311	16	0	#NAME?	crNf1
	chr11	79545438	C	*/-CAA	4337	213	0.0405	2	1	38	39	0.98	1	1	4026	311	213	0	#NAME?	crNf1
	chr11	79545438	C	*/-CAAA	4337	51	0.0097	2	2	38	40	0.98	1	1	4026	311	50	1	#NAME?	crNf1
	chr11	79545438	C	*/-CAAACGACA	4337	18	0.0034	2	2	38	41	0.98	1	1	4026	311	16	2	#NAME?	crNf1
	chr11	79545438	C	*/+GA	4337	37	0.007	2	2	38	40	0.98	1	1	4026	311	25	12	#NAME?	crNf1
	chr11	79545438	C	*/+AAA	4337	43	0.0082	2	1	38	37	0.98	1	1	4026	311	43	0	#NAME?	crNf1
	chr19	29309687	T	*/-CGAGAAGAGTAAAAGTCCACC	7777	19	0.0024	2	2	40	40	0.98	1	1	6232	1545	10	9	#NAME?	crJak2
	chr19	29309689	G	*/-AGAAGAGTAAA	7667	29	0.0038	2	2	40	38	0.98	1	1	6142	1525	19	10	#NAME?	crJak2
	chr19	29309691	G	*/-AAGAGTA	7397	17	0.0022	2	2	39	39	0.98	1	1	6060	1337	8	9	#NAME?	crJak2
	chr19	29309691	G	*/-AAGAGTAA	7397	214	0.0279	2	2	39	40	0.98	1	1	6060	1337	76	138	#NAME?	crJak2
	chr19	29309691	G	*/-AAGAGTAAA	7397	22	0.0029	2	2	39	39	0.98	1	1	6060	1337	11	11	#NAME?	crJak2
	chr19	29309693	A	*/-GAG	7252	31	0.0042	2	2	39	40	0.98	1	1	5960	1292	21	10	#NAME?	crJak2
	chr19	29309693	A	*/-GAGTAAAAG	7252	18	0.0025	2	2	39	40	0.98	1	1	5960	1292	7	11	#NAME?	crJak2
	chr19	29309694	G	*/-AGTAA	7180	30	0.0041	2	2	39	39	0.98	1	1	5911	1269	24	6	#NAME?	crJak2
	chr19	29309694	G	*/-AGTAAA	7180	65	0.0089	2	2	39	40	0.98	1	1	5911	1269	58	7	#NAME?	crJak2
	chr19	29309694	G	*/-AGTAAAA	7180	22	0.003	2	2	39	40	0.98	1	1	5911	1269	13	9	#NAME?	crJak2
	chr19	29309695	A	*/-G	7039	42	0.0059	2	2	39	39	0.98	1	1	5801	1238	41	1	#NAME?	crJak2
	chr19	29309695	A	*/-GTAAAAGT	7039	25	0.0035	2	2	39	41	0.98	1	1	5801	1238	11	14	#NAME?	crJak2
	chr19	29309696	G	*/-TAAAAGTC	7084	17	0.0024	2	2	40	40	0.98	1	1	5860	1224	5	12	#NAME?	crJak2
	chr19	29309697	T	*/-A	7087	16	0.0022	2	2	39	38	0.98	1	1	5859	1228	15	1	#NAME?	crJak2
	chr1	161788177	G	*/-CC	7444	42	0.0056	2	2	41	40	0.98	1	1	6180	1264	23	19	#NAME?	crFasl
	chr1	161788179	C	*/-CA	7315	42	0.0057	2	2	40	38	0.98	1	1	6105	1210	27	15	#NAME?	crFasl
	chr1	161788180	C	*/-ACA	7284	44	0.006	2	2	41	39	0.98	1	1	6094	1190	12	32	#NAME?	crFasl
	chr1	161788180	C	*/-ACAAG	7284	17	0.0023	2	2	41	40	0.98	1	1	6094	1190	7	10	#NAME?	crFasl
	chr8	24584269	C	*/-AG	7667	16	0.0021	2	2	40	40	0.98	1	1	3833	3834	6	10	#NAME?	crIdo1
	chr8	24584270	A	*/-GAT	7547	62	0.0081	2	2	40	40	0.98	1	1	3786	3761	20	42	#NAME?	crIdo1
E0771_D28_2	chr11	78971372	A	*/-GGTGGTAGGGTACGC	7704	17	0.0022	2	2	39	40	0.98	1	1	6593	1111	12	5	#NAME?	crLgals9
	chr11	78971378	T	*/-AGGGTACGCGGTGTTGGTACTGC	7507	15	0.002	2	2	38	39	0.98	1	1	6408	1099	3	12	#NAME?	crLgals9
	chr11	78971379	A	*/-GGGTACGC	7640	18	0.0023	2	2	39	40	0.98	1	1	6554	1086	17	1	#NAME?	crLgals9
	chr11	78971380	G	*/-GGTACGC	7565	33	0.0043	2	2	39	40	0.98	1	1	6518	1047	24	9	#NAME?	crLgals9
	chr11	78971381	G	*/-GTAC	7566	18	0.0024	2	2	39	37	0.98	1	1	6536	1030	11	7	#NAME?	crLgals9
	chr11	78971384	A	*/-CG	7466	29	0.0039	2	2	39	40	0.98	1	1	6449	1017	11	18	#NAME?	crLgals9
	chr11	79545423	A	*/-GCATAATGATGATGCCAAACGACAAAGGGTTACT	7678	18	0.0023	2	1	40	41	0.98	1	1	5627	2051	18	0	#NAME?	crNf1
	chr11	79545424	G	*/-CATAATGATGATGC	7457	27	0.0036	2	2	39	40	0.98	1	1	5440	2017	12	15	#NAME?	crNf1
	chr11	79545424	G	*/-CATAATGATGATGCCAAACGACAAAGGGTTACTGC	7457	46	0.0061	2	2	39	40	0.98	1	1	5440	2017	33	13	#NAME?	crNf1
	chr11	79545427	T	*/-AATGATGATGCCA	7580	22	0.0029	2	1	39	40	0.98	1	1	5593	1987	22	0	#NAME?	crNf1
	chr11	79545428	A	*/-ATGATGATGCCAAACGAC	7311	15	0.002	2	1	39	39	0.98	1	1	5359	1952	15	0	#NAME?	crNf1
	chr11	79545428	A	*/-ATGATGATGCCAAACGACAAAGGGTTACTGCCATCCTTG	7311	19	0.0026	2	1	39	40	0.98	1	1	5359	1952	19	0	#NAME?	crNf1
	chr11	79545430	T	*/-GATGATGCCAAAC	7182	37	0.0051	2	2	39	40	0.98	1	1	5329	1853	35	2	#NAME?	crNf1
	chr11	79545431	G	*/-ATGATGCCAA	7062	80	0.0111	2	2	39	40	0.98	1	1	5243	1819	72	8	#NAME?	crNf1
	chr11	79545432	A	*/-TGATGCCAAAC	7124	94	0.0129	2	2	39	40	0.98	1	1	5319	1805	93	1	#NAME?	crNf1
	chr11	79545432	A	*/-TGATGCCAAACG	7124	66	0.009	2	2	39	40	0.98	1	1	5319	1805	59	7	#NAME?	crNf1
	chr11	79545433	T	*/-GATGCCAAAC	6602	318	0.0452	2	2	39	40	0.98	1	1	4897	1705	291	27	#NAME?	crNf1
	chr11	79545433	T	*/-GATGCCAAACGACA	6602	50	0.0071	2	2	39	40	0.98	1	1	4897	1705	46	4	#NAME?	crNf1
	chr11	79545433	T	*/-GATG	6602	14	0.002	2	2	39	41	0.98	1	1	4897	1705	10	4	#NAME?	crNf1
	chr11	79545434	G	*/-ATGCC	6194	35	0.0053	2	2	39	40	0.98	1	1	4597	1597	34	1	#NAME?	crNf1
	chr11	79545434	G	*/-ATGCCAA	6194	309	0.047	2	2	39	40	0.98	1	1	4597	1597	244	65	#NAME?	crNf1
	chr11	79545435	A	*/-TG	5826	244	0.0387	2	2	38	39	0.98	1	1	4442	1384	136	108	#NAME?	crNf1
	chr11	79545435	A	*/-TGC	5826	69	0.011	2	2	38	39	0.98	1	1	4442	1384	46	23	#NAME?	crNf1
	chr11	79545435	A	*/-TGCCAAAC	5826	17	0.0027	2	2	38	40	0.98	1	1	4442	1384	11	6	#NAME?	crNf1
	chr11	79545436	T	*/-G	5317	133	0.0232	2	2	39	37	0.98	1	1	4128	1189	121	12	#NAME?	crNf1
	chr11	79545436	T	*/-GCCAAACGACAAA	5317	14	0.0024	2	1	39	39	0.98	1	1	4128	1189	14	0	#NAME?	crNf1
	chr11	79545436	T	*/-GCCAA	5317	56	0.0098	2	1	39	39	0.98	1	1	4128	1189	56	0	#NAME?	crNf1
	chr11	79545436	T	*/-GCCAAA	5317	14	0.0024	2	2	39	39	0.98	1	1	4128	1189	10	4	#NAME?	crNf1
	chr11	79545436	T	*/-GCCAAAC	5317	80	0.0139	2	2	39	40	0.98	1	1	4128	1189	66	14	#NAME?	crNf1
	chr11	79545437	G	*/-C	5049	118	0.0208	2	2	38	38	0.98	1	1	3892	1157	111	7	-C	crNf1
	chr11	79545437	G	*/-CCAA	5049	47	0.0083	2	2	38	39	0.98	1	1	3892	1157	45	2	#NAME?	crNf1
	chr11	79545437	G	*/-CCAAA	5049	237	0.0418	2	2	38	39	0.98	1	1	3892	1157	233	4	#NAME?	crNf1
	chr11	79545437	G	*/-CCAAACGA	5049	43	0.0076	2	2	38	39	0.98	1	1	3892	1157	38	5	#NAME?	crNf1
	chr11	79545437	G	*/+A	5049	100	0.0176	2	1	38	36	0.98	1	1	3892	1157	100	0	#NAME?	crNf1
	chr11	79545438	C	*/-CA	4846	47	0.0084	2	2	38	40	0.98	1	1	3766	1080	35	12	#NAME?	crNf1
	chr11	79545438	C	*/-CAA	4846	161	0.0287	2	2	38	39	0.98	1	1	3766	1080	107	54	#NAME?	crNf1
	chr11	79545438	C	*/-CAAA	4846	67	0.0119	2	2	38	39	0.98	1	1	3766	1080	64	3	#NAME?	crNf1
	chr11	79545438	C	*/-CAAACG	4846	20	0.0036	2	1	38	39	0.98	1	1	3766	1080	20	0	#NAME?	crNf1
	chr11	79545438	C	*/-CAAACGA	4846	15	0.0027	2	2	38	39	0.98	1	1	3766	1080	12	3	#NAME?	crNf1
	chr11	79545438	C	*/+GA	4846	30	0.0053	2	2	38	40	0.98	1	1	3766	1080	8	22	#NAME?	crNf1
	chr11	79545438	C	*/+AAA	4846	38	0.0068	2	1	38	37	0.98	1	1	3766	1080	38	0	#NAME?	crNf1
	chr11	79545439	C	*/-AAA	4800	12	0.0024	2	2	38	39	0.98	1	1	4215	585	11	1	#NAME?	crNf1
	chr11	79545441	A	*/-ACG	5647	14	0.0024	2	2	39	40	0.98	1	1	4998	649	10	4	#NAME?	crNf1
	chr19	29309666	T	*/-ATACGAACTTTTCACATACATCGAGAAGAGTAAA	7704	16	0.0021	2	2	40	40	0.98	1	1	6364	1340	8	8	#NAME?	crJak2
	chr19	29309691	G	*/-AAGAGT	7258	47	0.0062	2	2	39	40	0.98	1	1	6140	1118	28	19	#NAME?	crJak2
	chr19	29309691	G	*/-AAGAGTA	7258	32	0.0042	2	2	39	40	0.98	1	1	6140	1118	9	23	#NAME?	crJak2
	chr19	29309691	G	*/-AAGAGTAA	7258	117	0.0155	2	2	39	39	0.98	1	1	6140	1118	57	60	#NAME?	crJak2
	chr19	29309691	G	*/-AAGAGTAAA	7258	70	0.0093	2	2	39	40	0.98	1	1	6140	1118	31	39	#NAME?	crJak2
	chr19	29309692	A	*/-AGAG	7099	14	0.002	2	2	39	39	0.98	1	1	5990	1109	8	6	#NAME?	crJak2
	chr19	29309692	A	*/-AGAGT	7099	19	0.0027	2	2	39	39	0.98	1	1	5990	1109	14	5	#NAME?	crJak2
	chr19	29309694	G	*/-AGT	6946	24	0.0033	2	2	40	40	0.98	1	1	5936	1010	9	15	#NAME?	crJak2
	chr19	29309694	G	*/-AGTA	6946	22	0.0031	2	2	40	40	0.98	1	1	5936	1010	15	7	#NAME?	crJak2
	chr19	29309694	G	*/-AGTAA	6946	52	0.0072	2	2	40	41	0.98	1	1	5936	1010	37	15	#NAME?	crJak2
	chr19	29309694	G	*/-AGTAAA	6946	124	0.0172	2	2	40	39	0.98	1	1	5936	1010	89	35	#NAME?	crJak2
	chr19	29309694	G	*/-AGTAAAA	6946	17	0.0024	2	2	40	40	0.98	1	1	5936	1010	8	9	#NAME?	crJak2
	chr19	29309695	A	*/-G	6833	50	0.0072	2	2	39	36	0.98	1	1	5842	991	48	2	#NAME?	crJak2
	chr19	29309695	A	*/-GTAAAAG	6833	19	0.0027	2	2	39	39	0.98	1	1	5842	991	2	17	#NAME?	crJak2
	chr19	29309697	T	*/-A	6853	21	0.003	2	2	39	41	0.98	1	1	5893	960	16	5	#NAME?	crJak2
	chr19	29309697	T	*/-AA	6853	29	0.0042	2	2	39	40	0.98	1	1	5893	960	14	15	#NAME?	crJak2
	chr1	161788174	T	*/-AGGCCCACA	7396	23	0.0031	2	2	40	45	0.98	1	1	5181	2215	17	6	#NAME?	crFasl
	chr1	161788177	G	*/-CC	7489	25	0.0033	2	2	41	39	0.98	1	1	5285	2204	7	18	#NAME?	crFasl
	chr1	161788179	C	*/-CA	7333	43	0.0058	2	2	40	41	0.98	1	1	5215	2118	21	22	#NAME?	crFasl
	chr8	24584269	C	*/-AG	7586	16	0.0021	2	2	40	38	0.98	1	1	3345	4241	9	7	#NAME?	crIdo1
	chr8	24584269	C	*/-AGATG	7586	17	0.0022	2	2	40	50	0.98	1	1	3345	4241	6	11	#NAME?	crIdo1
	chr8	24584270	A	*/-GAT	7438	54	0.0072	2	2	40	39	0.98	1	1	3299	4139	19	35	#NAME?	crIdo1
	chr8	24584270	A	*/-GATGATT	7438	23	0.003	2	2	40	40	0.98	1	1	3299	4139	6	17	#NAME?	crIdo1
E0771_D28_3	chr11	78971368	C	*/-ACGAGGTGGTAGGGT	7798	18	0.0023	2	2	40	40	0.98	1	1	6804	994	4	14	#NAME?	crLgals9
	chr11	78971372	A	*/-GGTGGTAGGGTACGC	7697	30	0.0039	2	2	39	40	0.98	1	1	6736	961	10	20	#NAME?	crLgals9
	chr11	78971379	A	*/-GGGTAC	7583	45	0.0058	2	2	39	40	0.98	1	1	6679	904	34	11	#NAME?	crLgals9
	chr11	78971379	A	*/-GGGTACGC	7583	31	0.004	2	2	39	40	0.98	1	1	6679	904	27	4	#NAME?	crLgals9
	chr11	78971379	A	*/-GGGTACGCG	7583	24	0.0031	2	2	39	40	0.98	1	1	6679	904	14	10	#NAME?	crLgals9
	chr11	78971380	G	*/-GGTACGC	7453	34	0.0045	2	2	40	40	0.98	1	1	6563	890	32	2	#NAME?	crLgals9
	chr11	78971381	G	*/-GTACGC	7472	20	0.0027	2	2	39	41	0.98	1	1	6589	883	16	4	#NAME?	crLgals9
	chr11	78971384	A	*/-C	7336	44	0.0059	2	2	39	37	0.98	1	1	6473	863	41	3	-C	crLgals9
	chr11	78971384	A	*/-CG	7336	25	0.0034	2	2	39	39	0.98	1	1	6473	863	23	2	-C	crLgals9
	chr11	79545423	A	*/-GCATAATGATGATGCCAAACGACAAAGGGTTACT	7699	51	0.0066	2	1	40	40	0.98	1	1	6459	1240	51	0	#NAME?	crNf1
	chr11	79545424	G	*/-CATAATGATGATGC	7541	27	0.0036	2	2	39	40	0.98	1	1	6311	1230	18	9	#NAME?	crNf1
	chr11	79545424	G	*/-CATAATGATGATGCCAAACGACAAAGGGTTACTGC	7541	17	0.0022	2	2	39	40	0.98	1	1	6311	1230	14	3	#NAME?	crNf1
	chr11	79545427	T	*/-AATGATGATGCCA	7632	29	0.0038	2	1	39	40	0.98	1	1	6420	1212	29	0	#NAME?	crNf1
	chr11	79545431	G	*/-ATGATGCCAA	7203	134	0.0182	2	2	39	40	0.98	1	1	6050	1153	127	7	#NAME?	crNf1
	chr11	79545432	A	*/-TGATGCCAAAC	7155	95	0.0129	2	1	39	40	0.98	1	1	6025	1130	95	0	#NAME?	crNf1
	chr11	79545432	A	*/-TGATGCCAAACG	7155	36	0.0049	2	2	39	39	0.98	1	1	6025	1130	30	6	#NAME?	crNf1
	chr11	79545432	A	*/-TGATGC	7155	58	0.0079	2	2	39	40	0.98	1	1	6025	1130	51	7	#NAME?	crNf1
	chr11	79545433	T	*/-GATGCCAAAC	6498	264	0.0385	2	2	39	40	0.98	1	1	5438	1060	259	5	#NAME?	crNf1
	chr11	79545433	T	*/-GATGCCAAACGACA	6498	47	0.0069	2	2	39	39	0.98	1	1	5438	1060	43	4	#NAME?	crNf1
	chr11	79545434	G	*/-ATGCC	6389	60	0.009	2	1	38	39	0.98	1	1	5366	1023	60	0	#NAME?	crNf1
	chr11	79545434	G	*/-ATGCCAA	6389	180	0.0269	2	2	38	40	0.98	1	1	5366	1023	162	18	#NAME?	crNf1
	chr11	79545434	G	*/-ATGCCAAAC	6389	15	0.0022	2	2	38	40	0.98	1	1	5366	1023	12	3	#NAME?	crNf1
	chr11	79545435	A	*/-TG	5872	201	0.0316	2	2	38	39	0.98	1	1	4966	906	132	69	#NAME?	crNf1
	chr11	79545435	A	*/-TGC	5872	50	0.0079	2	2	38	39	0.98	1	1	4966	906	49	1	#NAME?	crNf1
	chr11	79545436	T	*/-G	5320	119	0.0209	2	2	38	38	0.98	1	1	4677	643	111	8	#NAME?	crNf1
	chr11	79545436	T	*/-GCCAAACGACAAA	5320	14	0.0025	2	1	38	38	0.98	1	1	4677	643	14	0	#NAME?	crNf1
	chr11	79545436	T	*/-GCCAA	5320	86	0.0151	2	2	38	40	0.98	1	1	4677	643	85	1	#NAME?	crNf1
	chr11	79545436	T	*/-GCCAAA	5320	22	0.0039	2	1	38	39	0.98	1	1	4677	643	22	0	#NAME?	crNf1
	chr11	79545436	T	*/-GCCAAAC	5320	46	0.0081	2	2	38	39	0.98	1	1	4677	643	43	3	#NAME?	crNf1
	chr11	79545437	G	*/-C	5060	100	0.0169	2	2	37	38	0.98	1	1	4450	610	98	2	-C	crNf1
	chr11	79545437	G	*/-CCAAA	5060	482	0.0814	2	2	37	40	0.98	1	1	4450	610	481	1	#NAME?	crNf1
	chr11	79545437	G	*/-CCAAACGA	5060	25	0.0042	2	1	37	39	0.98	1	1	4450	610	25	0	#NAME?	crNf1
	chr11	79545437	G	*/+A	5060	112	0.0189	2	1	37	36	0.98	1	1	4450	610	112	0	#NAME?	crNf1
	chr11	79545438	C	*/-CAA	4741	192	0.0338	2	2	38	39	0.98	1	1	4140	601	184	8	#NAME?	crNf1
	chr11	79545438	C	*/-CAAA	4741	44	0.0077	2	2	38	39	0.98	1	1	4140	601	42	2	#NAME?	crNf1
	chr11	79545438	C	*/-CAAACG	4741	30	0.0053	2	2	38	40	0.98	1	1	4140	601	29	1	#NAME?	crNf1
	chr11	79545438	C	*/+GA	4741	58	0.0102	2	2	38	40	0.98	1	1	4140	601	18	40	#NAME?	crNf1
	chr11	79545438	C	*/+AAA	4741	94	0.0165	2	1	38	37	0.98	1	1	4140	601	94	0	#NAME?	crNf1
	chr11	79545439	C	*/-AAA	5030	17	0.0033	2	1	38	39	0.98	1	1	4592	438	17	0	#NAME?	crNf1
	chr11	79545440	A	*/-AACG	5436	19	0.0034	2	1	38	38	0.98	1	1	4990	446	19	0	#NAME?	crNf1
	chr11	79545440	A	*/+T	5436	22	0.0039	2	1	38	40	0.98	1	1	4990	446	22	0	G	crNf1
	chr11	79545440	A	*/+AAT	5436	19	0.0034	2	1	38	41	0.98	1	1	4990	446	19	0	G	crNf1
	chr19	29309684	A	*/-CATCGAGAAGAGTAAAAGTC	7632	20	0.0026	2	2	40	39	0.98	1	1	5629	2003	12	8	#NAME?	crJak2
	chr19	29309689	G	*/-AGAAGAGTAAA	7568	26	0.0034	2	2	40	40	0.98	1	1	5611	1957	9	17	#NAME?	crJak2
	chr19	29309691	G	*/-AAGAGT	7266	23	0.003	2	2	40	39	0.98	1	1	5506	1760	11	12	#NAME?	crJak2
	chr19	29309691	G	*/-AAGAGTA	7266	40	0.0053	2	2	40	39	0.98	1	1	5506	1760	6	34	#NAME?	crJak2
	chr19	29309691	G	*/-AAGAGTAA	7266	223	0.0295	2	2	40	40	0.98	1	1	5506	1760	78	145	#NAME?	crJak2
	chr19	29309692	A	*/-AGAGTAAAAGTCC	7103	14	0.002	2	2	40	39	0.98	1	1	5377	1726	3	11	#NAME?	crJak2
	chr19	29309692	A	*/-AG	7103	18	0.0025	2	2	40	39	0.98	1	1	5377	1726	9	9	#NAME?	crJak2
	chr19	29309694	G	*/-AGTA	7085	18	0.0025	2	2	40	42	0.98	1	1	5454	1631	7	11	#NAME?	crJak2
	chr19	29309694	G	*/-AGTAA	7085	20	0.0028	2	2	40	40	0.98	1	1	5454	1631	12	8	#NAME?	crJak2
	chr19	29309694	G	*/-AGTAAA	7085	88	0.0121	2	2	40	39	0.98	1	1	5454	1631	43	45	#NAME?	crJak2
	chr19	29309694	G	*/-AGTAAAA	7085	17	0.0023	2	2	40	40	0.98	1	1	5454	1631	7	10	#NAME?	crJak2
	chr19	29309695	A	*/-G	6961	27	0.0038	2	2	40	37	0.98	1	1	5375	1586	23	4	#NAME?	crJak2
	chr19	29309695	A	*/-GTAAAAG	6961	18	0.0026	2	2	40	40	0.98	1	1	5375	1586	1	17	#NAME?	crJak2
	chr19	29309695	A	*/-GTAAAAGT	6961	39	0.0055	2	2	40	40	0.98	1	1	5375	1586	22	17	#NAME?	crJak2
	chr19	29309697	T	*/-AA	6934	15	0.0021	2	2	40	39	0.98	1	1	5356	1578	10	5	#NAME?	crJak2
	chr19	29309698	A	*/+T	7012	16	0.0023	2	2	40	39	0.98	1	1	5415	1597	7	9	#NAME?	crJak2
	chr19	29309701	A	*/-G	7512	20	0.0027	2	2	40	44	0.98	1	1	5641	1871	13	7	#NAME?	crJak2
	chr19	29387361	A	*/-GTT	7638	18	0.0024	2	2	39	39	0.98	1	1	6609	1029	3	15	#NAME?	crCd274
	chr1	161788177	G	*/-CC	7463	21	0.0028	2	2	41	44	0.98	1	1	5470	1993	4	17	#NAME?	crFasl
	chr1	161788179	C	*/-CA	7316	39	0.0053	2	2	40	41	0.98	1	1	5384	1932	25	14	#NAME?	crFasl
	chr1	161788180	C	*/-ACA	7315	37	0.005	2	2	40	40	0.98	1	1	5413	1902	11	26	#NAME?	crFasl
	chr8	24584269	C	*/-AGA	7681	17	0.0022	2	2	40	40	0.98	1	1	3614	4067	6	11	#NAME?	crIdo1
	chr8	24584270	A	*/-GAT	7562	42	0.0055	2	2	39	41	0.98	1	1	3599	3963	9	33	#NAME?	crIdo1
