# Supplementary material for: Programmable sequential mutagenesis by inducible Cpf1 crRNA array inversion
Source: Nat Commun. 2018 May 15;9:1903. doi: 10.1038/s41467-018-04158-z (PMC5954137; doi:10.1038/s41467-018-04158-z)
Supplement: Supplementary file 10 — Supplementary Data 8 [file 41467_2018_4158_MOESM10_ESM.xlsx]

## Sheet: Sheet1
crRNA	E0771_Uninf1	E0771_Uninf2	E0771_Uninf3	E0771_D14_1	E0771_D14_2	E0771_D14_3	E0771_D28_1	E0771_D28_2	E0771_D28_3
crNf1	0	0	0	36.16	37.02	39.88	52.87	43.66	44.25
crFasl	0	0	0	0	0	0	1.96	1.22	1.31
crIdo1	0	0	0	0	0	0	1.02	1.45	0.77
crJak2	0	0	0	0	0	0	7.59	9.23	8.7
crLgals9	0	0	0	0	0	0	2.13	1.71	3.56
crB2m	0	0	0	0	0	0	0	0	0
crCd274	0	0	0	0	0	0	0	0	0.24
